# Supplementary material for: Mutational scan of self-cleavage by HIV-1 protease provides new views of a conformationally dynamic mechanism
Source: J Virol. 2026 Mar 31;100(4):e02229-25. doi: 10.1128/jvi.02229-25 (PMC13098228; doi:10.1128/jvi.02229-25)
Supplement: Table S1 — Sequencing counts in cut and uncut populations and functional score (FS) calculated from these counts. [file jvi.02229-25-s0002.xlsx]

## Sheet: Rep1
	position	aa	cut	uncut	functional score
	TOTAL	TOTAL	1835908	6198718
1	1	*	1038	38	0.989274
2	1	W
3	1	Y	352	189	0.862793
4	1	F	2284	1699	0.81946
5	1	L	1786	1544	0.79615
6	1	M	179	22	0.964877
7	1	I	2023	1285	0.841659
8	1	V	382	91	0.934095
9	1	C	902	230	0.929782
10	1	A	708	388	0.860355
11	1	G	1013	768	0.816631
12	1	P	1770	2006	0.74869
13	1	S	347	264	0.816105
14	1	T	2422	1456	0.848862
15	1	N	902	669	0.819895
16	1	Q	707	493	0.828825
17	1	H	129	7	0.984183
18	1	R	723	433	0.849345
19	1	K	4385	3813	0.795203
20	1	D	429	1188	0.549397
21	1	E	2155	2325	0.75784
22	2	*	469	0	1
23	2	W	26	937	0.0856626
24	2	Y	587	2990	0.398624
25	2	F	1701	9151	0.3856
26	2	L	1931	9461	0.407976
27	2	M	268	393	0.697196
28	2	I	566	566	0.771501
29	2	V	996	340	0.908179
30	2	C	747	602	0.807308
31	2	A	620	1344	0.609002
32	2	G	1666	11051	0.337313
33	2	P	1451	6080	0.446222
34	2	S	2700	5425	0.626923
35	2	T	901	1202	0.716784
36	2	N	947	4606	0.409747
37	2	Q	404	465	0.745771
38	2	H	562	2276	0.454658
39	2	R	2071	7977	0.467116
40	2	K	802	3164	0.461158
41	2	D	56	815	0.188309
42	2	E	371	884	0.586266
43	3	*	2177	146	0.980524
44	3	W	322	2783	0.280915
45	3	Y	294	2147	0.316167
46	3	F	310	798	0.567404
47	3	L	885	3220	0.481322
48	3	M	121	308	0.570158
49	3	I	525	1005	0.638177
50	3	V	904	2887	0.513911
51	3	C	234	4310	0.154914
52	3	A	777	6226	0.296453
53	3	G	1908	29257	0.180456
54	3	P	875	16672	0.150529
55	3	S	754	9934	0.203993
56	3	T	945	14076	0.184788
57	3	N	337	8232	0.121436
58	3	Q	136	1766	0.206359
59	3	H	304	3161	0.24512
60	3	R	988	11705	0.221787
61	3	K	945	10392	0.234908
62	3	D	80	3360	0.0744083
63	3	E	493	8726	0.160199
64	4	*
65	4	W
66	4	Y	9	101	0.231281
67	4	F	144	556	0.466512
68	4	L	351	3577	0.248862
69	4	M
70	4	I	111	3271	0.102798
71	4	V	401	3823	0.261531
72	4	C
73	4	A	851	3739	0.434538
74	4	G	4152	10767	0.565597
75	4	P	2369	12657	0.387238
76	4	S	544	703	0.723201
77	4	T	509	991	0.63426
78	4	N	42	91	0.60912
79	4	Q	797	2265	0.542976
80	4	H	140	838	0.360643
81	4	R	1178	5429	0.422838
82	4	K	109	209	0.637797
83	4	D	268	525	0.632834
84	4	E	1610	2605	0.676034
85	5	*	1468	123	0.975785
86	5	W	8	2352	0.0113539
87	5	Y	0	1233	0
88	5	F	1220	18503	0.182086
89	5	L	667	600	0.789625
90	5	M	131	1739	0.202771
91	5	I	115	4761	0.0754053
92	5	V	328	7943	0.122364
93	5	C	35	1821	0.06094
94	5	A	75	4296	0.055664
95	5	G	464	21995	0.0664911
96	5	P	502	16942	0.0909453
97	5	S	162	5966	0.0839821
98	5	T	400	10447	0.114477
99	5	N	67	5585	0.0389277
100	5	Q	196	6278	0.0953591
101	5	H	164	4907	0.101402
102	5	R	179	7059	0.078865
103	5	K	638	17954	0.107127
104	5	D	3	2086	0.0048323
105	5	E	60	6320	0.0310587
106	6	*	1265	11	0.997431
107	6	W
108	6	Y	356	438	0.732925
109	6	F	1538	2461	0.678463
110	6	L	1473	5582	0.471171
111	6	M	22	212	0.259467
112	6	I	1022	4695	0.423619
113	6	V	149	588	0.461085
114	6	C	55	266	0.411115
115	6	A	2019	4507	0.601992
116	6	G	1675	5355	0.513643
117	6	P	808	28128	0.088414
118	6	S	1789	2078	0.744036
119	6	T	1339	2198	0.672866
120	6	N	490	493	0.770423
121	6	Q	225	752	0.502542
122	6	H	1500	426	0.922412
123	6	R	1074	1714	0.67904
124	6	K	1629	3216	0.631028
125	6	D	219	136	0.844647
126	6	E	847	59	0.979786
127	7	*	2387	462	0.945784
128	7	W	58	1652	0.105978
129	7	Y	693	1569	0.598601
130	7	F	685	3983	0.367358
131	7	L	687	7295	0.241256
132	7	M	89	567	0.346396
133	7	I	949	3479	0.47944
134	7	V	731	2848	0.464272
135	7	C	130	1037	0.297392
136	7	A	650	1476	0.597891
137	7	G	1224	12732	0.24505
138	7	P	908	17661	0.147913
139	7	S	1419	4272	0.528637
140	7	T	1717	2285	0.717281
141	7	N	603	1585	0.56227
142	7	Q	478	744	0.684466
143	7	H	276	1018	0.477917
144	7	R	2502	4789	0.638203
145	7	K	1148	1350	0.74168
146	7	D	715	1395	0.633773
147	7	E	503	968	0.636952
148	8	*	1388	627	0.881997
149	8	W	178	1393	0.301403
150	8	Y	165	4588	0.108278
151	8	F	1043	25714	0.120455
152	8	L	342	7073	0.140345
153	8	M	176	2192	0.213277
154	8	I	852	8091	0.262287
155	8	V	1083	14046	0.206558
156	8	C	22	749	0.0902248
157	8	A	554	3291	0.362396
158	8	G	276	9571	0.0887262
159	8	P	1629	5185	0.514746
160	8	S	861	24960	0.104319
161	8	T	876	17493	0.144626
162	8	N	120	4648	0.0801805
163	8	Q	171	1314	0.305262
164	8	H	150	4606	0.0990633
165	8	R	1007	1451	0.700887
166	8	K	1843	16346	0.275721
167	8	D	4	1097	0.0121616
168	8	E	779	9627	0.214584
169	9	*	1524	49	0.990567
170	9	W
171	9	Y	160	3638	0.129294
172	9	F	1396	29210	0.138943
173	9	L	875	17407	0.145095
174	9	M	12	415	0.0889463
175	9	I	230	3353	0.18805
176	9	V	415	5499	0.203066
177	9	C	233	5987	0.11614
178	9	A	124	2804	0.129914
179	9	G	229	4126	0.15782
180	9	P	1490	2139	0.701665
181	9	S	343	12762	0.0831961
182	9	T	570	9455	0.169122
183	9	N	182	5969	0.0933395
184	9	Q	71	3159	0.0705332
185	9	H	95	1545	0.171917
186	9	R	173	2876	0.168813
187	9	K	1153	28697	0.119453
188	9	D
189	9	E	238	5736	0.122879
190	10	*	2044	401	0.945086
191	10	W	145	639	0.433799
192	10	Y	391	404	0.765683
193	10	F	744	234	0.914786
194	10	L	1491	1875	0.728622
195	10	M	338	90	0.926902
196	10	I	745	549	0.820846
197	10	V	350	1136	0.509866
198	10	C	511	2525	0.405928
199	10	A	25	384	0.180204
200	10	G	641	5103	0.297809
201	10	P	246	8013	0.0939199
202	10	S	752	7270	0.258847
203	10	T	1907	6018	0.516888
204	10	N	1168	4114	0.489427
205	10	Q	1604	7580	0.416731
206	10	H	622	4925	0.298943
207	10	R	1043	12827	0.215405
208	10	K	2143	19008	0.275708
209	10	D	174	943	0.383857
210	10	E	964	4742	0.407015
211	11	*	2135	173	0.976563
212	11	W	213	3228	0.182199
213	11	Y	633	4594	0.317511
214	11	F	808	4393	0.383102
215	11	L	1646	8286	0.401453
216	11	M	347	1136	0.507714
217	11	I	1010	3667	0.481853
218	11	V	1808	3121	0.661698
219	11	C	672	2133	0.515439
220	11	A	1711	7978	0.419992
221	11	G	1910	17808	0.265858
222	11	P	3093	13004	0.445391
223	11	S	1597	13722	0.2821
224	11	T	1246	7046	0.373854
225	11	N	367	6540	0.159289
226	11	Q	290	1991	0.329663
227	11	H	299	5170	0.163368
228	11	R	2239	14976	0.335455
229	11	K	1177	6019	0.397678
230	11	D	1292	6843	0.389306
231	11	E	569	5313	0.265568
232	12	*	3313	141	0.987552
233	12	W	371	1017	0.551911
234	12	Y	866	1492	0.662133
235	12	F	945	2172	0.594978
236	12	L	3590	7061	0.631898
237	12	M	433	698	0.676848
238	12	I	645	1162	0.652071
239	12	V	2006	3107	0.685527
240	12	C	701	1202	0.663196
241	12	A	557	927	0.66983
242	12	G	1577	6106	0.465817
243	12	P	590	741	0.728876
244	12	S	550	1807	0.506824
245	12	T	850	1193	0.706369
246	12	N	1894	3133	0.671175
247	12	Q	1318	1635	0.731309
248	12	H	1473	3230	0.606261
249	12	R	1720	3936	0.596033
250	12	K	1363	2638	0.635635
251	12	D	769	2092	0.553796
252	12	E	1274	2339	0.647768
253	13	*	1318	51	0.988669
254	13	W	333	245	0.821081
255	13	Y	783	2575	0.506582
256	13	F	471	2289	0.409941
257	13	L	882	3532	0.457447
258	13	M	83	339	0.452554
259	13	I	1379	1291	0.782917
260	13	V	2465	5490	0.602542
261	13	C	565	2955	0.392307
262	13	A	1315	4394	0.5026
263	13	G	6394	764	0.96582
264	13	P	4564	98	0.993681
265	13	S	4817	415	0.975118
266	13	T	2936	8119	0.549746
267	13	N	3551	570	0.954616
268	13	Q	1741	956	0.860117
269	13	H	1518	162	0.969361
270	13	R	6435	664	0.970345
271	13	K	2139	208	0.972006
272	13	D	1410	37	0.992288
273	13	E	1578	48	0.991071
274	14	*	4285	219	0.985089
275	14	W	810	2160	0.558721
276	14	Y	324	1138	0.490131
277	14	F	580	1420	0.57967
278	14	L	3110	7133	0.595487
279	14	M	20	214	0.239861
280	14	I	655	1970	0.52888
281	14	V	1378	3255	0.588373
282	14	C	678	1185	0.658913
283	14	A	1444	4441	0.523318
284	14	G	1407	5395	0.46824
285	14	P	7833	1936	0.931791
286	14	S	2291	5468	0.58586
287	14	T	1378	3475	0.572447
288	14	N	1381	3545	0.568093
289	14	Q	1255	2552	0.624117
290	14	H	1023	3732	0.480659
291	14	R	1415	3403	0.584015
292	14	K	529	559	0.761631
293	14	D	348	1154	0.504504
294	14	E	77	272	0.488704
295	15	*	1307	339	0.92866
296	15	W	997	2546	0.569369
297	15	Y	929	4813	0.394565
298	15	F	463	1941	0.446103
299	15	L	1292	3844	0.531578
300	15	M	184	1017	0.379217
301	15	I	698	994	0.703347
302	15	V	671	931	0.708748
303	15	C	529	1056	0.628444
304	15	A	867	3756	0.438004
305	15	G	4325	158	0.989296
306	15	P	5406	260	0.985956
307	15	S	5242	319	0.982295
308	15	T	801	1723	0.610839
309	15	N	4809	144	0.991209
310	15	Q	1568	171	0.968711
311	15	H	3188	642	0.943713
312	15	R	4436	483	0.968759
313	15	K	2980	505	0.952208
314	15	D	1857	110	0.982758
315	15	E	1299	157	0.965441
316	16	*	3391	308	0.973803
317	16	W	807	1665	0.620706
318	16	Y	620	1170	0.641473
319	16	F	977	1798	0.647224
320	16	L	2274	4364	0.637598
321	16	M	87	34	0.896261
322	16	I	1943	1243	0.840708
323	16	V	1119	1375	0.733174
324	16	C	435	394	0.788482
325	16	A	361	171	0.876967
326	16	G	416	637	0.687986
327	16	P	3056	236	0.977639
328	16	S	2365	4761	0.626475
329	16	T	2427	5137	0.614671
330	16	N	1223	1043	0.798349
331	16	Q	1363	1540	0.749267
332	16	H	361	364	0.770038
333	16	R	3141	5563	0.65593
334	16	K	3596	7126	0.630153
335	16	D	646	1532	0.587411
336	16	E	519	607	0.742725
337	17	*	848	0	1
338	17	W	355	677	0.639052
339	17	Y	241	673	0.547322
340	17	F	1236	3213	0.565
341	17	L	1328	4212	0.51563
342	17	M	462	910	0.631562
343	17	I	1903	7074	0.475971
344	17	V	681	2577	0.471527
345	17	C	295	1198	0.453973
346	17	A	1125	2901	0.566978
347	17	G	1144	1189	0.764628
348	17	P	1563	6090	0.464252
349	17	S	3376	7458	0.60449
350	17	T	2121	3974	0.643117
351	17	N	792	1559	0.631711
352	17	Q	861	2212	0.567889
353	17	H	1113	2809	0.572249
354	17	R	1991	3749	0.641976
355	17	K	1096	3323	0.526875
356	17	D	302	570	0.641434
357	17	E	1143	1963	0.662842
358	18	*	1321	31	0.993098
359	18	W	345	968	0.546147
360	18	Y	1000	2826	0.544368
361	18	F	1628	4217	0.565873
362	18	L	2286	4046	0.656081
363	18	M	872	1448	0.670325
364	18	I	2525	3923	0.684858
365	18	V	645	1002	0.684882
366	18	C	707	1394	0.631324
367	18	A	378	1292	0.496938
368	18	G	2270	6143	0.555093
369	18	P	2624	512	0.945367
370	18	S	2781	8090	0.537178
371	18	T	2789	4553	0.674081
372	18	N	663	1462	0.604922
373	18	Q
374	18	H	148	434	0.535185
375	18	R	4177	11103	0.559512
376	18	K	3272	5926	0.650868
377	18	D	77	284	0.477923
378	18	E	503	1098	0.607341
379	19	*	761	54	0.979416
380	19	W
381	19	Y	328	992	0.527496
382	19	F	1638	2125	0.722422
383	19	L	2910	4794	0.672076
384	19	M
385	19	I	347	432	0.730607
386	19	V	1945	2161	0.752408
387	19	C
388	19	A	2128	4268	0.627344
389	19	G	3070	11176	0.481187
390	19	P	2824	11921	0.444395
391	19	S	2161	4723	0.60705
392	19	T	1438	3028	0.615894
393	19	N	772	1120	0.699455
394	19	Q	610	1440	0.588523
395	19	H	1295	2903	0.600985
396	19	R	2629	6494	0.577502
397	19	K	807	1547	0.637852
398	19	D	967	3460	0.485499
399	19	E	810	1339	0.67132
400	20	*	2680	309	0.966979
401	20	W	344	1558	0.427095
402	20	Y	154	466	0.527365
403	20	F	83	53	0.840955
404	20	L	500	965	0.636287
405	20	M	97	32	0.91099
406	20	I	355	1044	0.534472
407	20	V	581	1611	0.549077
408	20	C	830	1890	0.59722
409	20	A	1171	3322	0.543414
410	20	G	3430	10638	0.52122
411	20	P	3855	306	0.97703
412	20	S	953	1862	0.633442
413	20	T	1681	5029	0.530206
414	20	N	416	505	0.735543
415	20	Q	220	591	0.556906
416	20	H	215	566	0.561893
417	20	R	1978	3239	0.673405
418	20	K	1587	2942	0.645555
419	20	D	519	524	0.769806
420	20	E	1992	7387	0.476572
421	21	*	2287	144	0.981693
422	21	W
423	21	Y	197	596	0.527414
424	21	F	684	2462	0.484013
425	21	L	1072	3059	0.541961
426	21	M
427	21	I	181	595	0.506684
428	21	V	445	595	0.716327
429	21	C	299	1648	0.379877
430	21	A	1002	3081	0.52337
431	21	G	880	3417	0.465109
432	21	P	3241	17448	0.385436
433	21	S	1478	3242	0.606185
434	21	T	869	1165	0.715789
435	21	N	312	1666	0.387372
436	21	Q	261	407	0.684064
437	21	H	589	2495	0.443538
438	21	R	2364	3090	0.720911
439	21	K	627	1698	0.554913
440	21	D	342	1533	0.429628
441	21	E	606	894	0.695927
442	22	*	2607	355	0.961233
443	22	W	873	121	0.960568
444	22	Y	2091	36	0.994927
445	22	F	859	0	1
446	22	L	4297	150	0.989767
447	22	M	219	1073	0.407976
448	22	I	2102	665	0.914328
449	22	V	1861	6834	0.479014
450	22	C	993	5226	0.39082
451	22	A	836	864	0.765641
452	22	G	950	2434	0.568559
453	22	P	4872	297	0.982265
454	22	S	1802	8000	0.431989
455	22	T	1092	2520	0.594007
456	22	N	1303	170	0.962796
457	22	Q	2449	247	0.970995
458	22	H	1946	476	0.932448
459	22	R	6457	977	0.957108
460	22	K	3424	675	0.944834
461	22	D	698	0	1
462	22	E	1444	152	0.969766
463	23	*
464	23	W
465	23	Y
466	23	F	9	416	0.068074
467	23	L	1152	1600	0.708539
468	23	M	484	1788	0.477524
469	23	I	1139	8209	0.31902
470	23	V	854	7326	0.282428
471	23	C
472	23	A	232	4095	0.160572
473	23	G	1485	12387	0.288141
474	23	P	2716	125	0.986552
475	23	S	460	12922	0.107297
476	23	T	528	6355	0.219069
477	23	N	334	7277	0.134176
478	23	Q	326	5110	0.177226
479	23	H	296	8449	0.105775
480	23	R	421	10434	0.119899
481	23	K	485	7247	0.184314
482	23	D	1826	6445	0.488908
483	23	E	347	8159	0.125566
484	24	*	2303	205	0.974313
485	24	W	32	715	0.131274
486	24	Y	115	1931	0.167415
487	24	F	544	5027	0.267601
488	24	L	878	1054	0.73771
489	24	M	75	301	0.456903
490	24	I	491	1675	0.49742
491	24	V	881	7721	0.278114
492	24	C	370	5739	0.178765
493	24	A	845	10106	0.220158
494	24	G	1546	7802	0.400855
495	24	P	444	11440	0.115859
496	24	S	1926	8450	0.434892
497	24	T	645	15523	0.123032
498	24	N	1965	83	0.987644
499	24	Q	667	2442	0.479766
500	24	H	1507	3954	0.562717
501	24	R	2920	2377	0.805738
502	24	K	1231	2035	0.671314
503	24	D	2419	20	0.997557
504	24	E	825	0	1
505	25	*	2122	71	0.990188
506	25	W	231	3116	0.200194
507	25	Y	166	2347	0.192771
508	25	F	360	3384	0.264267
509	25	L	1014	13766	0.199169
510	25	M	86	1932	0.130657
511	25	I	270	5569	0.140669
512	25	V	442	8684	0.14665
513	25	C	106	4570	0.0726265
514	25	A	311	7726	0.11965
515	25	G	639	12472	0.147476
516	25	P	2942	328	0.968035
517	25	S	550	8758	0.174942
518	25	T	334	11097	0.0922484
519	25	N	100	1650	0.169869
520	25	Q	126	1786	0.192375
521	25	H	26	929	0.0863366
522	25	R	1780	9633	0.384195
523	25	K	605	2717	0.429167
524	25	D	307	706	0.594846
525	25	E	228	5373	0.125319
526	26	*	2285	69	0.991136
527	26	W	84	2201	0.114149
528	26	Y	88	2718	0.0985437
529	26	F	65	3815	0.0543974
530	26	L	91	2251	0.120102
531	26	M	66	2570	0.07979
532	26	I	258	6044	0.125971
533	26	V	256	10308	0.0773653
534	26	C	24	691	0.104961
535	26	A	473	11292	0.123906
536	26	G	188	6411	0.0900909
537	26	P	453	12546	0.108664
538	26	S	908	9952	0.235505
539	26	T	1190	1402	0.741323
540	26	N	111	3301	0.101959
541	26	Q	99	2777	0.107436
542	26	H	203	5981	0.102815
543	26	R	585	15442	0.113404
544	26	K	214	6528	0.0996539
545	26	D	126	1871	0.185255
546	26	E	166	4684	0.10687
547	27	*	1474	125	0.975499
548	27	W	83	2906	0.087953
549	27	Y	93	3574	0.080762
550	27	F	242	6943	0.105293
551	27	L	605	12958	0.136174
552	27	M	133	1583	0.220987
553	27	I	234	2405	0.247278
554	27	V	317	5780	0.156243
555	27	C	200	8219	0.0759225
556	27	A	139	5087	0.0844654
557	27	G	1989	2373	0.738904
558	27	P	3601	1042	0.921063
559	27	S	307	9348	0.0998164
560	27	T	411	14573	0.0869443
561	27	N	134	6589	0.0642532
562	27	Q	39	1198	0.0990305
563	27	H	136	3296	0.122281
564	27	R	394	13520	0.0895802
565	27	K	298	9377	0.0969031
566	27	D	133	5371	0.077157
567	27	E	68	1380	0.142641
568	28	*	2455	206	0.97575
569	28	W	179	4004	0.131146
570	28	Y	103	3221	0.0974473
571	28	F	419	10151	0.122319
572	28	L	565	13032	0.127691
573	28	M	61	600	0.255545
574	28	I	413	8141	0.146238
575	28	V	256	10552	0.0757118
576	28	C	464	10946	0.125205
577	28	A	634	1253	0.630778
578	28	G	473	8962	0.151248
579	28	P	787	16243	0.140592
580	28	S	1425	823	0.853931
581	28	T	249	10086	0.0769415
582	28	N	153	6196	0.0769578
583	28	Q	207	4548	0.133204
584	28	H	33	970	0.103032
585	28	R	516	5739	0.232878
586	28	K	303	13437	0.0707496
587	28	D	324	5086	0.177015
588	28	E	135	4357	0.0947078
589	29	*	2372	222	0.973028
590	29	W	215	3170	0.186328
591	29	Y	26	1845	0.0454193
592	29	F	253	6451	0.116933
593	29	L	417	9278	0.131757
594	29	M
595	29	I	270	10332	0.081079
596	29	V	276	7775	0.107028
597	29	C	98	3185	0.0941114
598	29	A	354	6099	0.163861
599	29	G	507	10240	0.143227
600	29	P	505	10543	0.139211
601	29	S	1228	27470	0.131141
602	29	T	578	16782	0.104174
603	29	N	126	4527	0.0859021
604	29	Q	155	3071	0.145601
605	29	H	231	5904	0.116689
606	29	R	1167	23260	0.14486
607	29	K	168	6150	0.0844442
608	29	D	36	223	0.352778
609	29	E	163	6181	0.0817592
610	30	*	974	71	0.978866
611	30	W	24	495	0.140674
612	30	Y	87	310	0.486538
613	30	F
614	30	L	355	1005	0.543931
615	30	M	231	492	0.61319
616	30	I	1271	1274	0.771085
617	30	V	738	1615	0.606747
618	30	C	400	950	0.587055
619	30	A	655	2493	0.470085
620	30	G	1644	7172	0.436286
621	30	P	771	3474	0.428354
622	30	S	1035	2796	0.555524
623	30	T	1965	5391	0.551706
624	30	N	218	1559	0.320712
625	30	Q	73	964	0.203619
626	30	H	286	559	0.633357
627	30	R	809	11944	0.186126
628	30	K	1047	7962	0.307476
629	30	D
630	30	E	45	48	0.759924
631	31	*	378	0	1
632	31	W	360	32	0.974349
633	31	Y	658	35	0.98449
634	31	F	2070	57	0.99191
635	31	L	1155	5748	0.404211
636	31	M
637	31	I	448	2611	0.366818
638	31	V	580	1484	0.568893
639	31	C	569	2705	0.415282
640	31	A	396	2800	0.323188
641	31	G	1555	7312	0.417939
642	31	P	2600	196	0.978161
643	31	S	1519	5483	0.483307
644	31	T	317	676	0.612898
645	31	N	462	1770	0.46845
646	31	Q	2704	155	0.983306
647	31	H	794	160	0.943679
648	31	R	4521	257	0.983442
649	31	K	1907	227	0.965945
650	31	D	119	0	1
651	31	E	1417	62	0.987207
652	32	*	1857	156	0.975723
653	32	W	81	1581	0.147473
654	32	Y	143	5109	0.0863443
655	32	F	144	2983	0.140147
656	32	L	1257	6533	0.393808
657	32	M	342	2667	0.302147
658	32	I	806	7010	0.279648
659	32	V	458	1376	0.529151
660	32	C	1383	2424	0.65828
661	32	A	534	1441	0.555793
662	32	G	1915	209	0.968688
663	32	P	3042	179	0.982871
664	32	S	407	8210	0.143381
665	32	T	892	5318	0.361564
666	32	N	676	11765	0.16248
667	32	Q	380	3788	0.253011
668	32	H	164	4233	0.115679
669	32	R	237	7954	0.0914077
670	32	K	630	14434	0.12844
671	32	D	1174	99	0.975633
672	32	E	129	1120	0.279999
673	33	*	1589	77	0.985851
674	33	W	340	66	0.945633
675	33	Y	655	1	0.999548
676	33	F	359	141	0.895796
677	33	L	1394	1986	0.703257
678	33	M	249	240	0.777925
679	33	I	710	1012	0.703159
680	33	V	857	819	0.779397
681	33	C	689	2223	0.511356
682	33	A	1399	1266	0.788632
683	33	G	3244	171	0.984628
684	33	P	2456	74	0.991155
685	33	S	3376	294	0.974856
686	33	T	694	1468	0.61482
687	33	N	1157	300	0.928681
688	33	Q	826	92	0.968065
689	33	H	1671	232	0.960503
690	33	R	4049	124	0.991011
691	33	K	752	79	0.969825
692	33	D	838	11	0.996127
693	33	E	1304	40	0.990997
694	34	*	686	15	0.993566
695	34	W	736	1215	0.671623
696	34	Y	834	1366	0.673354
697	34	F	587	1650	0.545697
698	34	L	1528	2111	0.709633
699	34	M
700	34	I	1207	776	0.840042
701	34	V	513	1399	0.55319
702	34	C	911	993	0.755952
703	34	A	122	193	0.680949
704	34	G	888	1789	0.626297
705	34	P	3720	2264	0.847276
706	34	S	1396	2926	0.616987
707	34	T	1182	1717	0.699188
708	34	N	643	1109	0.661891
709	34	Q	195	83	0.888049
710	34	H	853	1101	0.72344
711	34	R	2875	2973	0.765538
712	34	K	1380	1103	0.808587
713	34	D	581	749	0.723685
714	34	E	476	808	0.665446
715	35	*	1112	120	0.969029
716	35	W	319	1027	0.511897
717	35	Y
718	35	F	263	339	0.723714
719	35	L	572	2587	0.427438
720	35	M	204	822	0.455911
721	35	I	549	1667	0.526505
722	35	V	1058	3777	0.486067
723	35	C	555	2413	0.437121
724	35	A	952	2794	0.534977
725	35	G	1012	2220	0.606166
726	35	P	1621	2532	0.683702
727	35	S	1436	3307	0.594506
728	35	T	1739	3423	0.631718
729	35	N	460	1160	0.57245
730	35	Q	238	1001	0.4453
731	35	H	393	1272	0.510565
732	35	R	2057	5642	0.551767
733	35	K	356	874	0.578996
734	35	D	87	219	0.572887
735	35	E	670	627	0.782983
736	36	*	765	268	0.905996
737	36	W	514	1834	0.486196
738	36	Y	798	1761	0.604745
739	36	F	1026	2911	0.543384
740	36	L	1693	2471	0.698188
741	36	M
742	36	I	628	1310	0.618116
743	36	V	553	1397	0.572015
744	36	C	958	1789	0.643879
745	36	A	2153	2592	0.737155
746	36	G	820	1696	0.620125
747	36	P	2209	3356	0.689674
748	36	S	2254	5682	0.572536
749	36	T	639	1802	0.544893
750	36	N	1230	5367	0.436236
751	36	Q	623	1920	0.522802
752	36	H	353	1337	0.471304
753	36	R	1037	2248	0.608996
754	36	K	1815	2997	0.671566
755	36	D	544	1391	0.56905
756	36	E	448	1484	0.504775
757	37	*	1640	278	0.952195
758	37	W	185	679	0.479147
759	37	Y	620	767	0.731851
760	37	F	452	900	0.629038
761	37	L	1130	1879	0.670021
762	37	M	362	786	0.608614
763	37	I	632	831	0.719718
764	37	V	1186	1175	0.773139
765	37	C	460	900	0.633122
766	37	A	1488	2796	0.642457
767	37	G	2346	3429	0.697885
768	37	P	1015	1908	0.642363
769	37	S	571	1394	0.580362
770	37	T	767	1436	0.64329
771	37	N	28	271	0.258628
772	37	Q	831	1430	0.662399
773	37	H	612	831	0.713185
774	37	R	2629	3870	0.696387
775	37	K	1721	1735	0.770069
776	37	D	644	978	0.689759
777	37	E	618	633	0.767245
778	38	*	1274	73	0.983312
779	38	W	479	412	0.796973
780	38	Y	75	760	0.249922
781	38	F	777	2003	0.567054
782	38	L	722	1543	0.612384
783	38	M	186	236	0.726854
784	38	I	1666	3144	0.641466
785	38	V	944	2763	0.535654
786	38	C	374	958	0.568617
787	38	A	1445	1575	0.75596
788	38	G	2320	6209	0.557833
789	38	P	1248	3473	0.548182
790	38	S	932	957	0.766801
791	38	T	2761	5327	0.636362
792	38	N	989	919	0.784183
793	38	Q
794	38	H	710	539	0.816431
795	38	R	2273	516	0.937
796	38	K	2617	797	0.917263
797	38	D	746	294	0.895477
798	38	E	49	314	0.345073
799	39	*	165	0	1
800	39	W	315	795	0.572249
801	39	Y	261	517	0.630248
802	39	F	408	1545	0.471354
803	39	L	1020	4399	0.439111
804	39	M	604	1220	0.62569
805	39	I	1355	3179	0.590018
806	39	V	1374	2607	0.640222
807	39	C	179	332	0.64544
808	39	A	246	741	0.528503
809	39	G	1303	2346	0.652208
810	39	P	399	551	0.709721
811	39	S	941	2030	0.610153
812	39	T	1345	3940	0.535445
813	39	N	515	2049	0.459058
814	39	Q
815	39	H	50	427	0.283339
816	39	R	2010	5137	0.569171
817	39	K	2378	5493	0.593774
818	39	D	599	1172	0.633114
819	39	E	402	498	0.73158
820	40	*	2084	52	0.992664
821	40	W	296	1271	0.440189
822	40	Y	66	103	0.683895
823	40	F	472	3380	0.320419
824	40	L	1081	4082	0.472055
825	40	M	404	1472	0.480969
826	40	I	1578	5906	0.474271
827	40	V	495	496	0.771145
828	40	C	318	693	0.607741
829	40	A	271	1054	0.464702
830	40	G	455	618	0.713125
831	40	P	1203	2623	0.607616
832	40	S	1052	7909	0.309918
833	40	T	1362	3898	0.54123
834	40	N	524	1492	0.542503
835	40	Q	373	2449	0.339605
836	40	H	712	1611	0.598753
837	40	R	3978	11905	0.530119
838	40	K	1081	1803	0.669348
839	40	D	419	2332	0.377586
840	40	E	629	1085	0.661861
841	41	*	1063	39	0.989251
842	41	W	378	1043	0.55029
843	41	Y	382	559	0.697638
844	41	F	35	215	0.35469
845	41	L	1696	3011	0.655387
846	41	M	129	327	0.571177
847	41	I	577	1485	0.567455
848	41	V	930	1415	0.689354
849	41	C	1176	1540	0.72054
850	41	A	534	1008	0.641407
851	41	G	1038	2398	0.593744
852	41	P	896	901	0.770518
853	41	S	1527	2587	0.66588
854	41	T	71	72	0.769026
855	41	N	469	725	0.685946
856	41	Q	310	428	0.709767
857	41	H	248	927	0.474592
858	41	R	1495	2778	0.645015
859	41	K	754	1278	0.665776
860	41	D	291	203	0.828768
861	41	E	592	661	0.751487
862	42	*	933	20	0.993691
863	42	W
864	42	Y	294	748	0.570277
865	42	F	637	1536	0.583373
866	42	L	2833	3176	0.750731
867	42	M	240	746	0.520667
868	42	I	207	347	0.668232
869	42	V	2184	5703	0.563891
870	42	C	231	527	0.596769
871	42	A	710	2510	0.48851
872	42	G	1372	2356	0.662869
873	42	P	1735	3555	0.622331
874	42	S	814	1360	0.668969
875	42	T	1530	2782	0.649969
876	42	N	820	2392	0.536491
877	42	Q	899	1808	0.626706
878	42	H	601	1740	0.538364
879	42	R	1063	1380	0.722283
880	42	K	1315	2299	0.658848
881	42	D	425	445	0.763293
882	42	E	873	1610	0.646742
883	43	*	1798	141	0.977301
884	43	W	198	1011	0.398043
885	43	Y	177	418	0.588428
886	43	F	1114	2448	0.605752
887	43	L	1571	3129	0.62897
888	43	M	62	607	0.256433
889	43	I	579	1382	0.585846
890	43	V	399	428	0.758897
891	43	C	840	1351	0.677347
892	43	A	1925	4144	0.610655
893	43	G	1344	5576	0.448677
894	43	P	3318	304	0.973581
895	43	S	895	2118	0.587926
896	43	T	768	1569	0.623023
897	43	N	450	1213	0.556063
898	43	Q	958	2232	0.5917
899	43	H	367	869	0.587786
900	43	R	1093	1744	0.67908
901	43	K	389	632	0.675133
902	43	D	549	2142	0.463914
903	43	E	464	1024	0.604731
904	44	*	2305	118	0.985064
905	44	W	235	223	0.780609
906	44	Y	138	183	0.718002
907	44	F	1069	1695	0.680451
908	44	L	2066	3237	0.683038
909	44	M	395	728	0.646888
910	44	I	1626	2297	0.705021
911	44	V	1497	2225	0.694344
912	44	C	694	1412	0.623989
913	44	A	659	931	0.705009
914	44	G	1130	1961	0.66051
915	44	P	409	464	0.748501
916	44	S	2141	5033	0.589539
917	44	T	993	1486	0.692895
918	44	N	321	637	0.629827
919	44	Q	738	1464	0.629907
920	44	H	128	249	0.634456
921	44	R	1487	3884	0.563825
922	44	K	1117	2790	0.574787
923	44	D	245	421	0.662718
924	44	E	441	383	0.795404
925	45	*	960	86	0.974153
926	45	W	248	536	0.609711
927	45	Y	145	584	0.456023
928	45	F	683	1897	0.548663
929	45	L	1650	2909	0.656958
930	45	M	375	598	0.679209
931	45	I	532	623	0.74248
932	45	V	97	113	0.743478
933	45	C	310	151	0.873923
934	45	A	665	578	0.795274
935	45	G	1815	4194	0.593688
936	45	P	4604	965	0.94155
937	45	S	1255	3211	0.568898
938	45	T	1245	3685	0.53287
939	45	N	464	1844	0.459339
940	45	Q	767	1080	0.705697
941	45	H	200	892	0.430859
942	45	R	1076	1228	0.747376
943	45	K	163	284	0.659615
944	45	D	385	1248	0.510186
945	45	E	918	493	0.86277
946	46	*	1815	5	0.999185
947	46	W	212	223	0.762461
948	46	Y	266	311	0.742787
949	46	F	1123	2772	0.577675
950	46	L	1490	1775	0.739193
951	46	M
952	46	I	204	145	0.826093
953	46	V	670	1027	0.687763
954	46	C	253	720	0.542632
955	46	A	891	5856	0.339376
956	46	G	684	3752	0.381005
957	46	P	1444	9155	0.347492
958	46	S	2389	9243	0.466005
959	46	T	807	1924	0.586124
960	46	N	250	1265	0.400216
961	46	Q	228	731	0.512931
962	46	H	786	1430	0.649839
963	46	R	879	3044	0.493665
964	46	K	914	2588	0.543885
965	46	D	551	2659	0.411645
966	46	E	1054	3272	0.520986
967	47	*	665	82	0.964766
968	47	W	116	2648	0.12885
969	47	Y	300	8007	0.112297
970	47	F	42	1272	0.100302
971	47	L	2395	4753	0.629812
972	47	M	31	593	0.150025
973	47	I	168	592	0.489317
974	47	V	1069	1584	0.694994
975	47	C	421	837	0.629393
976	47	A	880	3886	0.433297
977	47	G	1046	9204	0.277307
978	47	P	1746	5898	0.499879
979	47	S	643	7671	0.220586
980	47	T	1313	5105	0.464783
981	47	N	754	6507	0.281216
982	47	Q	185	6368	0.0893269
983	47	H	124	4615	0.083174
984	47	R	373	9388	0.118281
985	47	K	86	3141	0.0846218
986	47	D	815	6410	0.300352
987	47	E	1508	8650	0.370523
988	48	*	1450	172	0.96606
989	48	W	243	1258	0.394744
990	48	Y	1416	3454	0.580568
991	48	F	1497	2815	0.642287
992	48	L	1494	1987	0.717407
993	48	M
994	48	I	614	1184	0.636486
995	48	V	771	1317	0.664047
996	48	C	133	336	0.572006
997	48	A	698	2051	0.534679
998	48	G	245	493	0.626575
999	48	P	190	4014	0.137796
1000	48	S	1216	7552	0.352186
1001	48	T	1210	7459	0.353887
1002	48	N	262	3148	0.219364
1003	48	Q	739	3463	0.418779
1004	48	H	914	3342	0.480088
1005	48	R	839	5245	0.350688
1006	48	K	1077	8242	0.306133
1007	48	D	103	3810	0.0836427
1008	48	E	49	442	0.272359
1009	49	*	750	240	0.913429
1010	49	W	69	3455	0.0631703
1011	49	Y	201	3579	0.159396
1012	49	F	307	4871	0.175462
1013	49	L	441	14744	0.0917257
1014	49	M
1015	49	I	367	4663	0.209946
1016	49	V	114	3143	0.109104
1017	49	C	282	5675	0.143673
1018	49	A	94	4520	0.0656098
1019	49	G	836	1003	0.737822
1020	49	P	334	8413	0.1182
1021	49	S	953	15292	0.173838
1022	49	T	344	11291	0.0932725
1023	49	N	80	4985	0.0513995
1024	49	Q	58	556	0.260471
1025	49	H	263	5601	0.136845
1026	49	R	300	8489	0.106601
1027	49	K	254	8654	0.0901636
1028	49	D	9	2121	0.0141246
1029	49	E	192	7170	0.0829167
1030	50	*	2240	97	0.987337
1031	50	W	4	514	0.0256026
1032	50	Y	328	3654	0.232587
1033	50	F	18	910	0.0626044
1034	50	L	1428	6160	0.439055
1035	50	M	226	3829	0.16617
1036	50	I	379	652	0.662464
1037	50	V	262	3963	0.182484
1038	50	C	98	1931	0.146287
1039	50	A	142	3609	0.117268
1040	50	G	167	6598	0.0787303
1041	50	P	166	5581	0.0912612
1042	50	S	345	13626	0.0787548
1043	50	T	335	8701	0.11504
1044	50	N	166	4238	0.116803
1045	50	Q	260	6026	0.127155
1046	50	H	129	3096	0.123332
1047	50	R	393	10292	0.114203
1048	50	K	503	11219	0.131476
1049	50	D	137	5524	0.077267
1050	50	E	126	3809	0.100468
1051	51	*	1416	64	0.98679
1052	51	W	38	1353	0.0866146
1053	51	Y	133	3428	0.115824
1054	51	F	350	5687	0.172045
1055	51	L	32	641	0.144243
1056	51	M	94	3364	0.0862121
1057	51	I	166	2230	0.200854
1058	51	V	601	6048	0.251226
1059	51	C	230	5416	0.125403
1060	51	A	414	2625	0.347473
1061	51	G	588	1174	0.6284
1062	51	P
1063	51	S	724	9284	0.208424
1064	51	T	594	14899	0.118641
1065	51	N	423	8038	0.150874
1066	51	Q
1067	51	H
1068	51	R	294	7404	0.11822
1069	51	K	737	9159	0.213644
1070	51	D	164	5215	0.0959876
1071	51	E	215	4085	0.15089
1072	52	*	1847	248	0.961753
1073	52	W	133	1951	0.187103
1074	52	Y	259	4285	0.16949
1075	52	F	179	6231	0.0884182
1076	52	L	892	14113	0.17587
1077	52	M	0	265	0
1078	52	I	539	7933	0.186598
1079	52	V	562	5938	0.242169
1080	52	C	40	474	0.221745
1081	52	A	266	4705	0.160289
1082	52	G	613	1010	0.672048
1083	52	P	390	8747	0.130844
1084	52	S	366	8598	0.125665
1085	52	T	256	7971	0.0978289
1086	52	N	269	7197	0.112057
1087	52	Q	208	8293	0.0780727
1088	52	H	156	7091	0.0691434
1089	52	R	582	14852	0.116849
1090	52	K	362	9742	0.111476
1091	52	D	168	2821	0.167412
1092	52	E	207	5644	0.110188
1093	53	*	876	7	0.997639
1094	53	W	344	659	0.638006
1095	53	Y	422	543	0.724062
1096	53	F	91	70	0.814447
1097	53	L	755	2663	0.48908
1098	53	M	250	919	0.478757
1099	53	I	659	1669	0.571395
1100	53	V	1003	4662	0.420762
1101	53	C	1000	2004	0.627535
1102	53	A	1814	9996	0.37993
1103	53	G	2187	13751	0.349377
1104	53	P	920	8159	0.275738
1105	53	S	1427	4674	0.50759
1106	53	T	1149	6345	0.379429
1107	53	N	821	4437	0.38452
1108	53	Q	873	4898	0.375699
1109	53	H	609	2045	0.501367
1110	53	R	1493	7827	0.391744
1111	53	K	445	3675	0.290196
1112	53	D	672	4040	0.359637
1113	53	E	497	3326	0.33534
1114	54	*	2976	187	0.98173
1115	54	W	60	1438	0.123482
1116	54	Y	188	3651	0.148109
1117	54	F	382	7238	0.151244
1118	54	L	678	2033	0.529636
1119	54	M	139	1284	0.267674
1120	54	I	65	141	0.608838
1121	54	V	631	2376	0.472761
1122	54	C	74	603	0.29296
1123	54	A	1266	6393	0.400703
1124	54	G	587	9510	0.172463
1125	54	P	1416	11727	0.289615
1126	54	S	1476	13348	0.271856
1127	54	T	736	7333	0.253108
1128	54	N	199	4435	0.131567
1129	54	Q	772	5630	0.316462
1130	54	H	198	7222	0.0847248
1131	54	R	519	11951	0.127877
1132	54	K	349	7708	0.132603
1133	54	D	120	2528	0.138132
1134	54	E	1263	6286	0.404191
1135	55	*	1085	0	1
1136	55	W
1137	55	Y	296	420	0.704102
1138	55	F	65	36	0.85908
1139	55	L	576	1108	0.637054
1140	55	M	52	102	0.632527
1141	55	I	250	372	0.694103
1142	55	V	400	523	0.720851
1143	55	C	324	353	0.756038
1144	55	A	452	304	0.833891
1145	55	G	1456	2498	0.66307
1146	55	P	1581	2225	0.705807
1147	55	S	361	925	0.568538
1148	55	T	117	279	0.586076
1149	55	N	47	87	0.645895
1150	55	Q	324	192	0.850694
1151	55	H	14	192	0.197557
1152	55	R	728	1305	0.653202
1153	55	K
1154	55	D
1155	55	E
1156	56	*	667	34	0.985127
1157	56	W	22	2119	0.0338672
1158	56	Y	86	2452	0.105882
1159	56	F	197	3515	0.15912
1160	56	L	398	5704	0.190669
1161	56	M	38	190	0.403083
1162	56	I	387	1699	0.434733
1163	56	V	105	108	0.766496
1164	56	C	291	692	0.586749
1165	56	A	429	1000	0.591581
1166	56	G	169	1185	0.32502
1167	56	P	1031	40	0.98864
1168	56	S	816	3669	0.428872
1169	56	T	468	903	0.636348
1170	56	N	827	2609	0.516965
1171	56	Q
1172	56	H	266	6772	0.117093
1173	56	R	743	6670	0.273313
1174	56	K	547	4448	0.293394
1175	56	D	236	0	1
1176	56	E	151	0	1
1177	57	*	1820	634	0.906476
1178	57	W	203	164	0.806924
1179	57	Y	545	1206	0.604087
1180	57	F	1737	2768	0.679361
1181	57	L	1425	4640	0.509064
1182	57	M	124	7	0.983555
1183	57	I	128	599	0.41911
1184	57	V	1224	2385	0.634073
1185	57	C	252	1469	0.366769
1186	57	A	780	2721	0.491836
1187	57	G	1713	324	0.946953
1188	57	P	1796	363	0.943519
1189	57	S	657	1443	0.605876
1190	57	T	1218	1831	0.691929
1191	57	N	256	618	0.583095
1192	57	Q	125	678	0.383663
1193	57	H	448	765	0.664123
1194	57	R	530	1247	0.589327
1195	57	K	312	391	0.729305
1196	57	D	1530	222	0.958796
1197	57	E	1605	1653	0.766264
1198	58	*	1296	27	0.993868
1199	58	W	344	1112	0.510881
1200	58	Y	503	2097	0.447477
1201	58	F	1138	2593	0.597067
1202	58	L	1805	7400	0.451623
1203	58	M	201	192	0.779476
1204	58	I	1127	6333	0.375331
1205	58	V	1113	3602	0.510592
1206	58	C	1111	1768	0.679661
1207	58	A	1309	1277	0.775834
1208	58	G	1720	2601	0.690665
1209	58	P	5686	918	0.954365
1210	58	S	2464	5125	0.6188
1211	58	T	3815	13601	0.486404
1212	58	N	1287	5119	0.459131
1213	58	Q	102	155	0.689622
1214	58	H	1261	4361	0.494002
1215	58	R	2623	7317	0.547586
1216	58	K	1387	2799	0.625904
1217	58	D	286	582	0.623944
1218	58	E	565	1296	0.595462
1219	59	*	705	55	0.977416
1220	59	W	181	434	0.584738
1221	59	Y
1222	59	F	1409	2492	0.656243
1223	59	L	1007	3307	0.506934
1224	59	M	118	154	0.721223
1225	59	I	1253	2442	0.634026
1226	59	V	1301	2765	0.613701
1227	59	C	1063	2139	0.626577
1228	59	A	1186	112	0.972792
1229	59	G	2090	111	0.984514
1230	59	P	700	220	0.914843
1231	59	S	4492	722	0.954559
1232	59	T	2652	416	0.955604
1233	59	N	904	36	0.988343
1234	59	Q	572	0	1
1235	59	H	467	713	0.688615
1236	59	R	2733	65	0.993005
1237	59	K	826	613	0.819806
1238	59	D	615	0	1
1239	59	E	174	9	0.984912
1240	60	*	1420	97	0.98017
1241	60	W	188	333	0.655906
1242	60	Y	182	595	0.508061
1243	60	F	450	1660	0.477884
1244	60	L	608	1231	0.625134
1245	60	M
1246	60	I	2469	4084	0.671183
1247	60	V	697	1508	0.609461
1248	60	C	722	3166	0.435021
1249	60	A	690	2038	0.533393
1250	60	G	439	1122	0.569162
1251	60	P	306	672	0.605905
1252	60	S	1503	2466	0.672974
1253	60	T	1072	1753	0.673707
1254	60	N	331	314	0.780662
1255	60	Q	736	1216	0.671441
1256	60	H	128	360	0.545556
1257	60	R	1465	2294	0.683166
1258	60	K	3093	4600	0.694213
1259	60	D	141	168	0.739158
1260	60	E	70	95	0.713291
1261	61	*	1520	241	0.955147
1262	61	W	111	28	0.930483
1263	61	Y
1264	61	F	777	1710	0.605395
1265	61	L	927	1619	0.659079
1266	61	M	76	237	0.519859
1267	61	I	840	1952	0.592327
1268	61	V	352	802	0.597083
1269	61	C	354	794	0.600852
1270	61	A	1249	3918	0.518383
1271	61	G	766	918	0.738036
1272	61	P	2059	5059	0.578801
1273	61	S	969	1769	0.649057
1274	61	T	739	1428	0.636006
1275	61	N	57	47	0.80372
1276	61	Q	262	392	0.692937
1277	61	H	474	889	0.642886
1278	61	R	1111	910	0.804769
1279	61	K	1005	1103	0.754685
1280	61	D	49	86	0.657973
1281	61	E	280	421	0.691888
1282	62	*	1476	27	0.994611
1283	62	W
1284	62	Y	694	2714	0.46334
1285	62	F	690	2177	0.516941
1286	62	L	1197	4374	0.480246
1287	62	M	371	1612	0.437276
1288	62	I	229	572	0.574781
1289	62	V	128	513	0.457244
1290	62	C	484	678	0.706769
1291	62	A	385	1154	0.529729
1292	62	G	421	1587	0.472487
1293	62	P	1686	237	0.960031
1294	62	S	2017	6698	0.504151
1295	62	T	676	1829	0.555143
1296	62	N	1358	1436	0.761506
1297	62	Q	251	94	0.900156
1298	62	H	468	1163	0.576034
1299	62	R	1283	2741	0.612464
1300	62	K	596	1383	0.592675
1301	62	D	769	425	0.859338
1302	62	E	269	743	0.550037
1303	63	*	321	29	0.97394
1304	63	W	512	622	0.735399
1305	63	Y	185	377	0.623613
1306	63	F	366	496	0.713585
1307	63	L	435	505	0.744139
1308	63	M	106	171	0.676685
1309	63	I	1027	1895	0.646623
1310	63	V	371	830	0.601467
1311	63	C
1312	63	A	586	717	0.734007
1313	63	G	1097	1322	0.736962
1314	63	P	882	487	0.85945
1315	63	S	618	1036	0.668225
1316	63	T	659	873	0.718208
1317	63	N	277	398	0.701483
1318	63	Q	221	142	0.840122
1319	63	H	97	350	0.483401
1320	63	R	858	1216	0.704347
1321	63	K	1076	1379	0.724859
1322	63	D	329	436	0.718133
1323	63	E	756	311	0.891393
1324	64	*	1687	66	0.988546
1325	64	W	238	0	1
1326	64	Y	436	2068	0.415836
1327	64	F	554	2686	0.410514
1328	64	L	2277	3915	0.662588
1329	64	M	48	81	0.666757
1330	64	I	479	621	0.722555
1331	64	V	700	1324	0.640946
1332	64	C	371	965	0.564852
1333	64	A	1512	5484	0.482108
1334	64	G	1686	185	0.968524
1335	64	P	1795	236	0.962519
1336	64	S	1405	2674	0.639516
1337	64	T	1025	3707	0.482825
1338	64	N	1016	83	0.976376
1339	64	Q	1717	227	0.962319
1340	64	H	1395	410	0.919923
1341	64	R	2229	100	0.986887
1342	64	K	3346	310	0.973293
1343	64	D	1637	134	0.97633
1344	64	E	643	175	0.925405
1345	65	*	914	67	0.97875
1346	65	W	617	1366	0.603969
1347	65	Y	306	865	0.544298
1348	65	F	1834	3970	0.609339
1349	65	L	1465	3649	0.57547
1350	65	M	107	512	0.4137
1351	65	I	254	418	0.672311
1352	65	V	930	1495	0.677456
1353	65	C	858	2133	0.575939
1354	65	A	906	1287	0.703865
1355	65	G	1117	2492	0.602134
1356	65	P	2537	283	0.968019
1357	65	S	1609	5357	0.503503
1358	65	T	683	2043	0.530244
1359	65	N	520	1085	0.618054
1360	65	Q	135	138	0.767603
1361	65	H	325	1119	0.49511
1362	65	R	1591	4614	0.537945
1363	65	K	879	2683	0.525203
1364	65	D	32	453	0.192577
1365	65	E
1366	66	*	585	11	0.994462
1367	66	W	109	1812	0.168817
1368	66	Y	1051	5370	0.397886
1369	66	F	194	437	0.599823
1370	66	L	521	628	0.736918
1371	66	M	188	365	0.634912
1372	66	I	69	208	0.528313
1373	66	V	1047	2570	0.579038
1374	66	C	538	1704	0.515977
1375	66	A	447	857	0.637822
1376	66	G	2548	708	0.923961
1377	66	P	1262	258	0.942908
1378	66	S	1086	2434	0.601032
1379	66	T	987	1625	0.672213
1380	66	N	1602	19	0.9965
1381	66	Q	660	25	0.988906
1382	66	H	650	1983	0.525331
1383	66	R	2005	499	0.931349
1384	66	K	1713	44	0.99245
1385	66	D	1177	221	0.947318
1386	66	E	1953	162	0.976022
1387	67	*	950	7	0.997822
1388	67	W	268	509	0.639995
1389	67	Y	158	344	0.607963
1390	67	F	393	1137	0.53854
1391	67	L	1665	1052	0.842366
1392	67	M	134	165	0.732765
1393	67	I	1170	2187	0.643658
1394	67	V	942	2229	0.587951
1395	67	C	173	148	0.797845
1396	67	A	276	307	0.752196
1397	67	G	1899	3651	0.637176
1398	67	P	1453	3160	0.608226
1399	67	S	878	3123	0.486978
1400	67	T	1157	3056	0.561075
1401	67	N	259	1020	0.461594
1402	67	Q	526	856	0.674769
1403	67	H	864	954	0.753564
1404	67	R	2675	2880	0.758223
1405	67	K	1187	1517	0.725418
1406	67	D	289	1270	0.434493
1407	67	E	56	430	0.305418
1408	68	*	1991	71	0.989549
1409	68	W	197	87	0.884331
1410	68	Y	796	2265	0.542664
1411	68	F	1423	4014	0.544825
1412	68	L	2689	4174	0.685054
1413	68	M
1414	68	I	1371	2424	0.656317
1415	68	V	1392	3525	0.571424
1416	68	C	865	3325	0.467622
1417	68	A	1073	1505	0.706505
1418	68	G	77	504	0.340298
1419	68	P	1375	2377	0.661373
1420	68	S	1444	4422	0.524388
1421	68	T	856	1694	0.630468
1422	68	N	1218	2133	0.65847
1423	68	Q	1146	3581	0.51935
1424	68	H	426	589	0.709471
1425	68	R	310	439	0.704512
1426	68	K	1947	5932	0.52566
1427	68	D	279	2338	0.287197
1428	68	E	254	336	0.718499
1429	69	*	650	15	0.993212
1430	69	W	325	1607	0.405766
1431	69	Y	101	513	0.399307
1432	69	F	503	899	0.653874
1433	69	L	1270	2018	0.679987
1434	69	M	270	669	0.576749
1435	69	I	53	129	0.581098
1436	69	V	1439	2563	0.654657
1437	69	C	485	1020	0.616187
1438	69	A	1202	2212	0.647232
1439	69	G	1875	8372	0.430581
1440	69	P	2912	372	0.963544
1441	69	S	696	3271	0.418071
1442	69	T	982	1864	0.640127
1443	69	N	475	2560	0.385174
1444	69	Q	24	267	0.232831
1445	69	H
1446	69	R	2143	2396	0.751235
1447	69	K	622	1655	0.559267
1448	69	D	162	4037	0.119323
1449	69	E	283	2037	0.319302
1450	70	*	573	148	0.928937
1451	70	W
1452	70	Y
1453	70	F	113	249	0.605095
1454	70	L	518	897	0.660993
1455	70	M	120	507	0.44418
1456	70	I	941	2218	0.588892
1457	70	V	191	669	0.490824
1458	70	C
1459	70	A	619	1668	0.556144
1460	70	G	990	4674	0.416961
1461	70	P	1026	3362	0.507483
1462	70	S	2045	3903	0.638868
1463	70	T	1314	2196	0.668906
1464	70	N	307	521	0.6655
1465	70	Q	517	953	0.646852
1466	70	H	350	848	0.582211
1467	70	R	899	874	0.776434
1468	70	K
1469	70	D	181	451	0.575379
1470	70	E	240	1101	0.423961
1471	71	*	1618	217	0.961796
1472	71	W	86	98	0.747662
1473	71	Y	87	111	0.725753
1474	71	F	123	635	0.395408
1475	71	L	605	1819	0.528965
1476	71	M
1477	71	I	202	373	0.646455
1478	71	V	586	1159	0.630604
1479	71	C	497	524	0.762041
1480	71	A	115	125	0.75647
1481	71	G	1511	9767	0.343117
1482	71	P	1716	1678	0.775424
1483	71	S	1188	4968	0.446717
1484	71	T	899	1815	0.625801
1485	71	N	307	494	0.67724
1486	71	Q	517	1277	0.577514
1487	71	H	166	265	0.678974
1488	71	R	2775	4743	0.663914
1489	71	K	545	831	0.688895
1490	71	D	543	1015	0.643656
1491	71	E	962	2960	0.523202
1492	72	*
1493	72	W
1494	72	Y
1495	72	F
1496	72	L	916	2465	0.556476
1497	72	M
1498	72	I	48	109	0.597884
1499	72	V	617	1334	0.609625
1500	72	C
1501	72	A	664	3400	0.397368
1502	72	G	1455	4547	0.519326
1503	72	P	1878	5118	0.553358
1504	72	S	380	695	0.648639
1505	72	T	323	762	0.588679
1506	72	N	868	1862	0.611492
1507	72	Q	788	1357	0.662235
1508	72	H	409	1552	0.470838
1509	72	R	1243	1967	0.680881
1510	72	K	1200	2944	0.579167
1511	72	D	896	840	0.782678
1512	72	E	837	1382	0.67158
1513	73	*	1469	113	0.977725
1514	73	W	1491	70	0.986286
1515	73	Y	420	0	1
1516	73	F	441	176	0.894293
1517	73	L	2819	2772	0.774451
1518	73	M	467	618	0.718421
1519	73	I	988	1341	0.713269
1520	73	V	2033	2578	0.72697
1521	73	C	112	201	0.652942
1522	73	A	936	1433	0.688023
1523	73	G	1146	2161	0.641645
1524	73	P	3006	92	0.991017
1525	73	S	1897	3490	0.647296
1526	73	T	610	810	0.71773
1527	73	N	333	287	0.796646
1528	73	Q	560	1060	0.640772
1529	73	H	359	2851	0.298322
1530	73	R	1965	104	0.984566
1531	73	K	2108	263	0.964365
1532	73	D	133	565	0.442833
1533	73	E	531	612	0.745515
1534	74	*	181	24	0.962212
1535	74	W	327	248	0.816578
1536	74	Y	1441	1623	0.74986
1537	74	F	1857	2448	0.719199
1538	74	L	1795	6266	0.491668
1539	74	M	9	179	0.145125
1540	74	I	519	866	0.669256
1541	74	V	1212	3258	0.556745
1542	74	C	514	1009	0.63235
1543	74	A	873	2871	0.50658
1544	74	G	1991	7494	0.472861
1545	74	P	1430	3555	0.575939
1546	74	S	1583	3098	0.63306
1547	74	T
1548	74	N	831	2748	0.505201
1549	74	Q	821	846	0.76617
1550	74	H	781	1338	0.663392
1551	74	R	860	2026	0.58902
1552	74	K	1254	2653	0.61478
1553	74	D	544	866	0.679586
1554	74	E	693	2794	0.455767
1555	75	*	2183	208	0.972554
1556	75	W	1037	44	0.987589
1557	75	Y	771	5	0.998083
1558	75	F	728	907	0.730461
1559	75	L	1097	2958	0.555982
1560	75	M	179	180	0.770517
1561	75	I	734	870	0.740164
1562	75	V	444	1211	0.553155
1563	75	C	287	722	0.573039
1564	75	A	675	2492	0.477684
1565	75	G	535	2967	0.378425
1566	75	P	2880	224	0.977483
1567	75	S	1978	711	0.903782
1568	75	T	707	1282	0.650595
1569	75	N	994	51	0.985031
1570	75	Q	1620	205	0.963875
1571	75	H	1293	47	0.989349
1572	75	R	4989	157	0.990766
1573	75	K	805	0	1
1574	75	D	940	50	0.98449
1575	75	E	640	0	1
1576	76	*	2403	177	0.97865
1577	76	W	233	4976	0.136515
1578	76	Y	146	949	0.341864
1579	76	F	734	3504	0.414268
1580	76	L	388	717	0.646281
1581	76	M	195	165	0.79961
1582	76	I	720	9334	0.206629
1583	76	V	469	4114	0.277932
1584	76	C	828	929	0.75058
1585	76	A	986	941	0.779631
1586	76	G	2506	1628	0.838639
1587	76	P	1719	112	0.981068
1588	76	S	1818	888	0.873617
1589	76	T	2006	5001	0.575251
1590	76	N	760	1936	0.569973
1591	76	Q	399	823	0.620768
1592	76	H	769	809	0.762439
1593	76	R	1011	8137	0.295529
1594	76	K	2571	6715	0.563838
1595	76	D	473	670	0.704459
1596	76	E	797	2743	0.495213
1597	77	*	1134	261	0.936183
1598	77	W	1081	50	0.986486
1599	77	Y	318	169	0.864004
1600	77	F	220	604	0.551531
1601	77	L	790	1086	0.710658
1602	77	M	77	126	0.673559
1603	77	I	344	445	0.722996
1604	77	V	539	701	0.721921
1605	77	C	139	181	0.721674
1606	77	A	1613	5682	0.489401
1607	77	G	4226	344	0.976459
1608	77	P	7497	239	0.990646
1609	77	S	955	2532	0.560145
1610	77	T	1259	2683	0.613058
1611	77	N	195	87	0.883283
1612	77	Q	2412	5420	0.600408
1613	77	H	1495	218	0.9586
1614	77	R	3682	58	0.995356
1615	77	K	2669	36	0.996021
1616	77	D	292	46	0.955422
1617	77	E	581	1506	0.565703
1618	78	*	2741	113	0.987937
1619	78	W	16	4472	0.0119359
1620	78	Y	134	4476	0.0918009
1621	78	F	430	4511	0.243482
1622	78	L	636	15744	0.120023
1623	78	M	93	987	0.241355
1624	78	I	1054	6960	0.338321
1625	78	V	220	2486	0.230055
1626	78	C	172	2493	0.188935
1627	78	A	416	3522	0.285101
1628	78	G	620	957	0.686266
1629	78	P	3607	83	0.993231
1630	78	S	1173	12543	0.239979
1631	78	T	514	10358	0.143504
1632	78	N	759	2284	0.528749
1633	78	Q	144	3151	0.133674
1634	78	H	622	4255	0.33046
1635	78	R	595	8215	0.196494
1636	78	K	807	15416	0.1502
1637	78	D	473	70	0.958009
1638	78	E	400	29	0.978979
1639	79	*	1188	278	0.935185
1640	79	W	239	1231	0.395963
1641	79	Y	500	3752	0.310318
1642	79	F	794	2699	0.498313
1643	79	L	1173	5400	0.423107
1644	79	M	523	2153	0.450603
1645	79	I	1387	5635	0.453869
1646	79	V	1211	5468	0.427842
1647	79	C	843	2971	0.489281
1648	79	A	683	1729	0.571506
1649	79	G	2169	12240	0.374341
1650	79	P	250	514	0.621528
1651	79	S	981	3851	0.462393
1652	79	T	1187	5399	0.426051
1653	79	N	1133	2187	0.636254
1654	79	Q	145	781	0.385318
1655	79	H	333	1138	0.49698
1656	79	R	931	3760	0.455341
1657	79	K	815	2046	0.57355
1658	79	D	208	818	0.461944
1659	79	E	415	1589	0.468597
1660	80	*	1686	82	0.9858
1661	80	W
1662	80	Y	122	1567	0.208153
1663	80	F	91	1588	0.162116
1664	80	L	627	5903	0.263964
1665	80	M	47	557	0.22173
1666	80	I	267	1382	0.394787
1667	80	V	396	1671	0.44449
1668	80	C	347	2168	0.350821
1669	80	A	739	5180	0.325094
1670	80	G	356	10083	0.106512
1671	80	P	304	1097	0.48338
1672	80	S	332	1906	0.370325
1673	80	T	370	787	0.613507
1674	80	N	489	11440	0.12612
1675	80	Q	128	982	0.305603
1676	80	H	71	465	0.340166
1677	80	R	296	6756	0.128866
1678	80	K	548	6596	0.219062
1679	80	D	335	3475	0.245563
1680	80	E	328	6235	0.150829
1681	81	*	1038	49	0.986211
1682	81	W	343	1439	0.44592
1683	81	Y	316	1632	0.395317
1684	81	F	412	2515	0.35613
1685	81	L	1043	6641	0.346523
1686	81	M	331	1469	0.432069
1687	81	I	663	4359	0.339299
1688	81	V	619	4512	0.316568
1689	81	C	71	1768	0.1194
1690	81	A	528	4647	0.277263
1691	81	G	775	7071	0.270105
1692	81	P	521	1019	0.633202
1693	81	S	1222	8350	0.330711
1694	81	T	361	3800	0.242858
1695	81	N	388	3895	0.251686
1696	81	Q	134	767	0.37102
1697	81	H	356	2125	0.361285
1698	81	R	1720	9683	0.374902
1699	81	K	849	7252	0.283296
1700	81	D	113	1262	0.232141
1701	81	E	149	893	0.360352
1702	82	*	1738	275	0.955235
1703	82	W	20	728	0.084884
1704	82	Y	422	2916	0.328239
1705	82	F	445	1407	0.51641
1706	82	L	1337	2240	0.668355
1707	82	M	32	69	0.610267
1708	82	I	632	855	0.713939
1709	82	V	48	184	0.46831
1710	82	C	834	1127	0.71417
1711	82	A	553	902	0.674267
1712	82	G	287	2795	0.257443
1713	82	P	1377	19699	0.190949
1714	82	S	1528	6768	0.432553
1715	82	T	2126	4491	0.61514
1716	82	N	1122	3104	0.549642
1717	82	Q	747	547	0.821775
1718	82	H	64	395	0.353612
1719	82	R	766	1582	0.620469
1720	82	K	821	2760	0.501085
1721	82	D	137	1332	0.257758
1722	82	E	377	3978	0.242415
1723	83	*	1177	16	0.99599
1724	83	W	545	20	0.989248
1725	83	Y	737	83	0.967722
1726	83	F	2348	410	0.950826
1727	83	L	2037	44	0.993643
1728	83	M	152	159	0.763467
1729	83	I	1828	560	0.916815
1730	83	V	1364	57	0.987774
1731	83	C	785	3329	0.44326
1732	83	A	313	1446	0.422248
1733	83	G	1000	5052	0.400596
1734	83	P	2128	4518	0.613943
1735	83	S	1812	4381	0.582722
1736	83	T	326	1603	0.407109
1737	83	N
1738	83	Q	467	2679	0.370501
1739	83	H	450	115	0.929636
1740	83	R	1886	204	0.968959
1741	83	K	1218	750	0.845756
1742	83	D	817	989	0.736091
1743	83	E	1151	90	0.977365
1744	84	*	2658	126	0.986154
1745	84	W	77	901	0.223932
1746	84	Y	108	3463	0.095267
1747	84	F	192	3281	0.164984
1748	84	L	2267	348	0.956512
1749	84	M	81	910	0.231085
1750	84	I	301	810	0.556478
1751	84	V	607	2229	0.479018
1752	84	C	1743	444	0.929847
1753	84	A	452	4071	0.272662
1754	84	G	1416	3145	0.603202
1755	84	P	2916	162	0.983812
1756	84	S	983	16875	0.164355
1757	84	T	210	3278	0.177836
1758	84	N	499	3186	0.3459
1759	84	Q	68	1301	0.150003
1760	84	H	262	3991	0.181436
1761	84	R	184	10429	0.0562207
1762	84	K	146	5142	0.087481
1763	84	D	2093	161	0.977725
1764	84	E	1020	2088	0.622553
1765	85	*	2243	1054	0.877828
1766	85	W	794	55	0.979897
1767	85	Y	981	21	0.9937
1768	85	F	956	186	0.945516
1769	85	L	898	3004	0.502318
1770	85	M	170	1086	0.345777
1771	85	I	179	239	0.716614
1772	85	V	1397	4287	0.523868
1773	85	C	352	1663	0.416795
1774	85	A	2551	3858	0.690646
1775	85	G	1833	63	0.989923
1776	85	P	5340	721	0.961548
1777	85	S	2003	126	0.98171
1778	85	T	1033	498	0.875056
1779	85	N	881	18	0.993985
1780	85	Q	1463	20	0.995967
1781	85	H	871	387	0.883708
1782	85	R	4887	139	0.991646
1783	85	K	3268	652	0.944207
1784	85	D	1026	285	0.923983
1785	85	E	1454	238	0.953762
1786	86	*	1386	419	0.917822
1787	86	W
1788	86	Y	1533	51	0.990243
1789	86	F	2678	299	0.96799
1790	86	L	3997	344	0.975143
1791	86	M	241	0	1
1792	86	I	3194	270	0.975575
1793	86	V	1085	380	0.906019
1794	86	C	722	53	0.978721
1795	86	A	716	5521	0.304527
1796	86	G	823	1187	0.700688
1797	86	P	1429	42	0.99137
1798	86	S	1606	5000	0.520267
1799	86	T	1638	117	0.979283
1800	86	N	1007	6	0.998238
1801	86	Q	1478	345	0.935336
1802	86	H	1513	135	0.974254
1803	86	R	2476	391	0.955319
1804	86	K	1845	0	1
1805	86	D	1631	36	0.993505
1806	86	E	857	80	0.973096
1807	87	*	1026	72	0.979639
1808	87	W	158	2492	0.176326
1809	87	Y	224	2723	0.217373
1810	87	F	257	5128	0.144725
1811	87	L	277	11978	0.0724261
1812	87	M	25	1624	0.0494082
1813	87	I	148	4449	0.100977
1814	87	V	492	12158	0.120208
1815	87	C	187	5419	0.104354
1816	87	A	161	3501	0.134401
1817	87	G	578	9197	0.175049
1818	87	P	1156	9528	0.290601
1819	87	S	436	8468	0.148097
1820	87	T	427	6561	0.180153
1821	87	N	203	4652	0.128415
1822	87	Q	219	3446	0.176667
1823	87	H	182	5447	0.101378
1824	87	R	750	841	0.750688
1825	87	K	171	4249	0.119626
1826	87	D	187	692	0.477098
1827	87	E	612	11294	0.154662
1828	88	*	1640	119	0.978961
1829	88	W	70	1025	0.187376
1830	88	Y	332	2529	0.307115
1831	88	F	559	7337	0.204609
1832	88	L	669	13086	0.147203
1833	88	M	162	1067	0.338899
1834	88	I	188	2948	0.17717
1835	88	V	156	5338	0.0898108
1836	88	C	421	2452	0.366973
1837	88	A	335	5154	0.179964
1838	88	G	713	6715	0.263896
1839	88	P	1126	9139	0.293784
1840	88	S	2478	4451	0.652745
1841	88	T	1097	10268	0.265096
1842	88	N	68	138	0.624585
1843	88	Q	263	3761	0.191007
1844	88	H	171	1464	0.282831
1845	88	R	517	4388	0.284595
1846	88	K	729	8358	0.227497
1847	88	D	120	931	0.30323
1848	88	E	412	4636	0.230803
1849	89	*	1041	122	0.966454
1850	89	W	362	289	0.808767
1851	89	Y	252	996	0.460703
1852	89	F	189	89	0.877602
1853	89	L	256	227	0.792001
1854	89	M
1855	89	I
1856	89	V	287	328	0.747113
1857	89	C	1440	3285	0.596783
1858	89	A	2203	4509	0.622588
1859	89	G	4532	371	0.976328
1860	89	P	2488	1109	0.883379
1861	89	S	3491	4463	0.725353
1862	89	T	1079	736	0.831929
1863	89	N	734	1512	0.621077
1864	89	Q
1865	89	H	429	946	0.604922
1866	89	R	2412	204	0.975562
1867	89	K	1467	41	0.99179
1868	89	D	744	56	0.978193
1869	89	E	509	1351	0.559874
1870	90	*	961	53	0.983928
1871	90	W	18	1688	0.0347528
1872	90	Y	208	4959	0.124051
1873	90	F	514	5452	0.241456
1874	90	L	608	1499	0.577965
1875	90	M	164	310	0.64109
1876	90	I	240	9405	0.0793249
1877	90	V	141	3095	0.133313
1878	90	C	251	4673	0.153514
1879	90	A	350	5715	0.171347
1880	90	G	985	12853	0.205562
1881	90	P	1958	124	0.981589
1882	90	S	761	10295	0.199731
1883	90	T	210	6877	0.0934663
1884	90	N	931	4968	0.387529
1885	90	Q	176	2688	0.181048
1886	90	H	722	8058	0.23226
1887	90	R	1733	7673	0.432649
1888	90	K	1105	4343	0.462094
1889	90	D	913	404	0.884129
1890	90	E	935	3407	0.48095
1891	91	*	2521	77	0.991035
1892	91	W	731	2648	0.482421
1893	91	Y	249	1236	0.40483
1894	91	F	739	1620	0.606332
1895	91	L	1473	14134	0.260287
1896	91	M	82	394	0.412697
1897	91	I	166	1617	0.257398
1898	91	V	473	564	0.739013
1899	91	C	536	820	0.688182
1900	91	A	432	125	0.921066
1901	91	G	794	2759	0.492816
1902	91	P	709	4328	0.35613
1903	91	S	1371	1732	0.727716
1904	91	T	475	824	0.660595
1905	91	N	669	2914	0.436668
1906	91	Q	234	1557	0.33662
1907	91	H	420	378	0.789541
1908	91	R	470	2950	0.349776
1909	91	K	387	1045	0.555633
1910	91	D	118	1294	0.235411
1911	91	E	230	3208	0.194894
1912	92	*	1797	171	0.972589
1913	92	W	74	724	0.25656
1914	92	Y	854	1462	0.663554
1915	92	F	2352	5713	0.581595
1916	92	L	1830	2068	0.749235
1917	92	M	446	536	0.737495
1918	92	I	1590	2526	0.680028
1919	92	V	1249	447	0.904161
1920	92	C	436	982	0.599853
1921	92	A	2149	927	0.886714
1922	92	G	1567	8325	0.388577
1923	92	P	919	7687	0.287574
1924	92	S	1215	3250	0.557961
1925	92	T	645	1670	0.565982
1926	92	N	880	3408	0.465765
1927	92	Q	464	201	0.886289
1928	92	H	579	1063	0.647771
1929	92	R	1827	2643	0.700056
1930	92	K	1062	1562	0.696564
1931	92	D	157	600	0.469069
1932	92	E	472	1384	0.535204
1933	93	*	2243	138	0.982104
1934	93	W	442	2895	0.34015
1935	93	Y	517	1533	0.532421
1936	93	F	80	132	0.671732
1937	93	L	1277	1790	0.706636
1938	93	M	111	65	0.852198
1939	93	I	385	442	0.746255
1940	93	V	453	1187	0.56304
1941	93	C	819	2698	0.506155
1942	93	A	802	5422	0.333075
1943	93	G	567	6816	0.21928
1944	93	P	1057	13214	0.212648
1945	93	S	754	9266	0.215529
1946	93	T	608	7217	0.221453
1947	93	N	52	2489	0.0658911
1948	93	Q	213	2404	0.230269
1949	93	H	206	4178	0.142717
1950	93	R	871	9620	0.234127
1951	93	K	536	8036	0.183809
1952	93	D	154	3267	0.137303
1953	93	E	178	4735	0.11263
1954	94	*	3405	551	0.954265
1955	94	W
1956	94	Y	159	2779	0.161903
1957	94	F	141	5867	0.0750534
1958	94	L	521	10579	0.142574
1959	94	M	7	288	0.0758409
1960	94	I	629	9096	0.189286
1961	94	V	387	7854	0.142638
1962	94	C	209	4053	0.14829
1963	94	A	175	5557	0.0961091
1964	94	G	425	602	0.704462
1965	94	P	398	15365	0.0804246
1966	94	S	946	8273	0.278542
1967	94	T	346	10152	0.103198
1968	94	N	341	1934	0.373166
1969	94	Q	633	8110	0.208568
1970	94	H	164	1713	0.244284
1971	94	R	1114	5167	0.421277
1972	94	K	1049	11503	0.235418
1973	94	D	64	3842	0.0532488
1974	94	E	283	2190	0.303771
1975	95	*	1167	21	0.994699
1976	95	W	40	150	0.473786
1977	95	Y	36	825	0.128413
1978	95	F	73	838	0.227276
1979	95	L	1142	9991	0.278463
1980	95	M	81	722	0.274727
1981	95	I	307	1038	0.49965
1982	95	V	1143	508	0.883678
1983	95	C	37	789	0.136692
1984	95	A	456	2414	0.389422
1985	95	G	521	11113	0.136659
1986	95	P	243	6506	0.111986
1987	95	S	190	4152	0.133829
1988	95	T	251	3189	0.209953
1989	95	N	215	4139	0.149215
1990	95	Q	160	4350	0.11047
1991	95	H	55	3174	0.055273
1992	95	R	409	9452	0.127476
1993	95	K	174	5957	0.0897686
1994	95	D	69	2927	0.0737254
1995	95	E	176	6302	0.086169
1996	96	*	2859	739	0.928888
1997	96	W	30	714	0.124239
1998	96	Y	385	2000	0.393922
[truncated: 81 more rows]

## Sheet: Rep2
position	aa	cut	uncut	Functional score
TOTAL	TOTAL	1628053	3529577	0.608976
WILDTYPE	WILDTYPE	28487	18071	0.841835
1	*	678	0	1
1	W
1	Y	257	13	0.985239
1	F	2498	388	0.95602
1	L	1703	115	0.980392
1	M	218	11	0.985275
1	I	1589	28	0.994808
1	V	33	0
1	C	520	0	1
1	A	521	0	1
1	G	664	12	0.994676
1	P	1645	259	0.955446
1	S	468	4	0.997475
1	T	1901	1	0.999844
1	N	704	115	0.953852
1	Q	463	0	1
1	H	127	0	1
1	R	783	22	0.991747
1	K	3307	95	0.991564
1	D	790	179	0.937112
1	E	1511	244	0.954356
2	*	88	0
2	W	69	1170	0.166055
2	Y	241	694	0.539698
2	F	1473	6536	0.432117
2	L	1214	6120	0.401111
2	M	195	128	0.837232
2	I	388	19	0.985704
2	V	674	1	0.999561
2	C	718	78	0.968828
2	A	1104	467	0.888664
2	G	1533	7142	0.420197
2	P	2048	6204	0.527092
2	S	2965	2592	0.794334
2	T	505	154	0.917163
2	N	470	1937	0.450325
2	Q	192	30	0.955769
2	H	312	1072	0.495631
2	R	2728	2193	0.807695
2	K	1284	1706	0.717609
2	D	245	4503	0.155193
2	E	309	471	0.688965
3	*	1456	15	0.996958
3	W	243	2281	0.26454
3	Y	264	1729	0.340168
3	F	509	169	0.910467
3	L	1836	1874	0.767869
3	M	258	185	0.824828
3	I	292	57	0.945345
3	V	748	2230	0.531072
3	C	453	5691	0.211827
3	A	318	8676	0.110125
3	G	1037	20234	0.147515
3	P	520	13984	0.111547
3	S	662	11672	0.16072
3	T	460	10135	0.132881
3	N	207	3927	0.151086
3	Q	146	2772	0.150983
3	H	185	2200	0.221137
3	R	439	12861	0.10334
3	K	334	14072	0.0741929
3	D	48	1627	0.090587
3	E	275	7984	0.10418
4	*	0	0
4	W	0	108	0
4	Y	0	0
4	F	97	283	0.536452
4	L	469	3683	0.300677
4	M
4	I	191	3517	0.154951
4	V	506	3867	0.306423
4	C	85	1324	0.178146
4	A	788	1390	0.65684
4	G	4385	4234	0.777619
4	P	1595	4882	0.524511
4	S	559	106	0.946824
4	T	328	56	0.951867
4	N	27	39
4	Q	259	157	0.847792
4	H	616	675	0.754977
4	R	910	3245	0.486348
4	K	43	223	0.394325
4	D	199	799	0.456795
4	E	1667	1085	0.838383
5	*	951	47	0.985574
5	W	24	807	0.09125
5	Y	14	883	0.0508125
5	F	438	14891	0.09034
5	L	252	52	0.942404
5	M	74	61	0.803765
5	I	86	2089	0.122036
5	V	104	5124	0.0641341
5	C	32	431	0.200436
5	A	110	2386	0.134693
5	G	444	13464	0.100187
5	P	213	8817	0.0754148
5	S	73	3566	0.0646497
5	T	170	5926	0.0883055
5	N	89	2053	0.127681
5	Q	33	2963	0.0362411
5	H	96	2033	0.137511
5	R	86	3913	0.0690799
5	K	377	11004	0.103682
5	D	26	399	0.180338
5	E	83	3287	0.0785592
6	*	1261	25	0.994162
6	W
6	Y	494	56	0.967516
6	F	1135	165	0.958721
6	L	977	3109	0.514804
6	M	73	253	0.493469
6	I	735	2229	0.526816
6	V	268	231	0.796631
6	C	160	151	0.781546
6	A	1553	357	0.936256
6	G	1750	1633	0.783469
6	P	376	17986	0.0659301
6	S	1083	289	0.926754
6	T	1104	206	0.94763
6	N	242	0	1
6	Q	739	40	0.984222
6	H	839	7	0.997535
6	R	1712	1306	0.815702
6	K	1499	882	0.851595
6	D	150	1	0.998029
6	E	329	9	0.991963
7	*	1220	29	0.993009
7	W	39	290	0.312273
7	Y	122	994	0.292989
7	F	578	7348	0.209854
7	L	478	8017	0.167576
7	M	156	1361	0.279022
7	I	571	4993	0.278563
7	V	919	1828	0.629276
7	C	179	368	0.621544
7	A	522	1065	0.623338
7	G	845	17085	0.143095
7	P	176	9421	0.0593338
7	S	1345	1008	0.818353
7	T	1568	309	0.944853
7	N	357	507	0.703919
7	Q	266	38	0.959407
7	H	119	102	0.797534
7	R	2512	802	0.91361
7	K	1126	204	0.949074
7	D	429	570	0.717607
7	E	722	97	0.961732
8	*	1536	9	0.998268
8	W	19	365	0.149484
8	Y	74	2860	0.0803421
8	F	601	14438	0.123227
8	L	124	3682	0.102098
8	M	43	1325	0.0987524
8	I	329	6040	0.155343
8	V	286	10603	0.0834708
8	C	44	514	0.224222
8	A	566	3662	0.342907
8	G	159	6936	0.0718393
8	P	1120	3206	0.541183
8	S	350	13086	0.0828255
8	T	371	14341	0.0803299
8	N	36	1818	0.062669
8	Q	28	1012	0.0854363
8	H	93	1968	0.1376
8	R	916	173	0.947026
8	K	1075	10818	0.251225
8	D	11	723	0.0488596
8	E	166	3158	0.150728
9	*	717	0	1
9	W	13	1004	0.0418868
9	Y	104	3205	0.0987427
9	F	576	13758	0.12385
9	L	433	11443	0.113287
9	M	12	729	0.0526519
9	I	90	2384	0.113054
9	V	68	3968	0.0546965
9	C	53	2554	0.065478
9	A	77	2319	0.100808
9	G	134	2698	0.14361
9	P	821	116	0.959834
9	S	200	4671	0.126308
9	T	196	6877	0.0877822
9	N	95	2974	0.0973534
9	Q	73	2532	0.0887089
9	H	5	646	0.0254674
9	R	75	1522	0.142645
9	K	361	15884	0.0712671
9	D	0	392	0
9	E	84	1442	0.164356
10	*	1085	81	0.978368
10	W	120	99	0.803636
10	Y	465	4	0.997459
10	F	405	88	0.939537
10	L	1506	468	0.915719
10	M	170	0	1
10	I	480	210	0.885287
10	V	229	41	0.949643
10	C	397	1806	0.426015
10	A	82	545	0.336872
10	G	515	11012	0.13637
10	P	211	7509	0.0866536
10	S	460	4672	0.249494
10	T	1666	4208	0.572055
10	N	1147	4555	0.459521
10	Q	974	3769	0.465965
10	H	479	7543	0.176554
10	R	699	9850	0.19329
10	K	1309	14781	0.230183
10	D	236	3354	0.191968
10	E	596	3055	0.397117
11	*	2241	221	0.971621
11	W	285	3659	0.208226
11	Y	141	2761	0.147068
11	F	252	1411	0.376174
11	L	1210	9362	0.303807
11	M	310	526	0.665538
11	I	1084	1095	0.769716
11	V	1753	431	0.932124
11	C	638	1073	0.667506
11	A	1064	6804	0.345547
11	G	905	10655	0.222865
11	P	2100	11196	0.387741
11	S	1771	16083	0.271028
11	T	1407	2987	0.613961
11	N	247	3509	0.192027
11	Q	346	3847	0.232936
11	H	138	4425	0.095266
11	R	2277	10133	0.431402
11	K	1057	3426	0.51021
11	D	867	1732	0.628272
11	E	427	5244	0.215641
12	*	1921	9	0.998614
12	W	467	100	0.940361
12	Y	778	353	0.881537
12	F	1018	630	0.8451
12	L	3433	1041	0.917591
12	M	629	55	0.974756
12	I	747	442	0.850885
12	V	2181	623	0.921997
12	C	741	146	0.944862
12	A	263	129	0.873155
12	G	1426	596	0.889848
12	P	1066	70	0.980922
12	S	1178	375	0.91384
12	T	1153	225	0.945361
12	N	1499	500	0.910091
12	Q	1009	125	0.964607
12	H	846	369	0.885596
12	R	2339	626	0.926555
12	K	779	262	0.909411
12	D	525	181	0.90735
12	E	1236	313	0.930231
13	*	946	98	0.970231
13	W	81	0
13	Y	1162	2751	0.587825
13	F	262	975	0.475697
13	L	1272	2577	0.624986
13	M	374	352	0.782012
13	I	998	126	0.963955
13	V	2200	1353	0.845918
13	C	471	194	0.891272
13	A	1404	948	0.833346
13	G	4155	236	0.983456
13	P	2514	126	0.985373
13	S	3529	44	0.996321
13	T	3810	914	0.933662
13	N	3360	142	0.987638
13	Q	1396	33	0.993047
13	H	1407	5	0.998949
13	R	5228	143	0.991964
13	K	1223	13	0.996862
13	D	879	35	0.988344
13	E	1707	22	0.996197
14	*	1945	24	0.996359
14	W	609	610	0.771211
14	Y	306	402	0.719894
14	F	341	353	0.765346
14	L	2468	1635	0.835973
14	M	97	45	0.879197
14	I	858	625	0.822541
14	V	1709	1210	0.826653
14	C	619	420	0.832668
14	A	1258	1274	0.769265
14	G	1134	1752	0.686067
14	P	5809	522	0.974075
14	S	1799	855	0.876607
14	T	1203	645	0.862964
14	N	918	736	0.808109
14	Q	1191	533	0.882967
14	H	971	645	0.835604
14	R	1907	556	0.920512
14	K	880	319	0.903046
14	D	557	333	0.849569
14	E	291	218	0.818413
15	*	787	0	1
15	W	609	807	0.718149
15	Y	751	2755	0.479271
15	F	810	643	0.809643
15	L	2800	2407	0.797064
15	M	322	282	0.794039
15	I	487	116	0.934102
15	V	413	55	0.962054
15	C	647	119	0.94834
15	A	654	685	0.763234
15	G	3700	150	0.988135
15	P	4227	65	0.995466
15	S	4409	303	0.980052
15	T	1070	250	0.935279
15	N	2685	244	0.97379
15	Q	1372	30	0.993566
15	H	1391	76	0.984076
15	R	3944	93	0.993065
15	K	2653	36	0.995997
15	D	1453	13	0.997357
15	E	965	21	0.993596
16	*	2322	209	0.974034
16	W	63	31
16	Y	411	108	0.927793
16	F	885	114	0.963251
16	L	1913	373	0.945404
16	M	64	0
16	I	837	139	0.95312
16	V	1041	97	0.973144
16	C	201	39	0.945656
16	A	420	42	0.971234
16	G	546	190	0.906565
16	P	1971	107	0.984176
16	S	2536	568	0.937791
16	T	2082	285	0.961037
16	N	398	9	0.993347
16	Q	1292	259	0.943955
16	H	198	7	0.989638
16	R	3737	531	0.959615
16	K	4350	658	0.95712
16	D	865	67	0.977574
16	E	760	264	0.906715
17	*	1243	0	1
17	W	432	467	0.757478
17	Y	490	511	0.764019
17	F	1745	1592	0.787273
17	L	2247	1716	0.815538
17	M	345	344	0.772012
17	I	1262	898	0.825935
17	V	883	714	0.806784
17	C	458	174	0.89886
17	A	957	664	0.829533
17	G	861	373	0.886283
17	P	2596	2383	0.786241
17	S	2912	2088	0.824832
17	T	1707	707	0.890734
17	N	446	159	0.904497
17	Q	1280	301	0.934887
17	H	1539	553	0.903813
17	R	2436	1200	0.872677
17	K	1676	906	0.861991
17	D	435	149	0.907895
17	E	626	795	0.726674
18	*	1878	27	0.99576
18	W	179	55	0.916587
18	Y	367	551	0.692201
18	F	1853	1019	0.859939
18	L	2762	639	0.935873
18	M	546	101	0.948059
18	I	1557	518	0.910303
18	V	694	161	0.935708
18	C	1050	262	0.931183
18	A	567	158	0.92376
18	G	3423	1946	0.855887
18	P	985	49	0.98548
18	S	3492	1258	0.903589
18	T	2379	1300	0.8607
18	N	529	452	0.798043
18	Q	0	0
18	H	86	32	0.900735
18	R	5306	2124	0.894007
18	K	2448	670	0.925017
18	D	241	135	0.857701
18	E	447	43	0.972298
19	*	22	0
19	W
19	Y	346	81	0.93516
19	F	1190	139	0.966562
19	L	2651	720	0.925549
19	M	16	0
19	I	549	99	0.949299
19	V	1187	243	0.942834
19	C
19	A	2612	1029	0.895513
19	G	3347	2567	0.814894
19	P	3466	4092	0.740923
19	S	3426	1494	0.885618
19	T	1659	494	0.918955
19	N	295	238	0.807136
19	Q	738	237	0.913148
19	H	1158	669	0.853893
19	R	2767	841	0.917415
19	K	1051	316	0.918232
19	D	784	967	0.732435
19	E	618	272	0.884677
20	*	1944	108	0.983812
20	W	179	593	0.504749
20	Y	185	94	0.869196
20	F	24	38
20	L	359	112	0.915415
20	M	49	328	0.335282
20	I	586	636	0.756747
20	V	474	508	0.759059
20	C	413	637	0.68643
20	A	1275	1476	0.744676
20	G	5296	7214	0.712536
20	P	3840	52	0.996005
20	S	1028	1567	0.688959
20	T	1732	1545	0.791015
20	N	240	257	0.759212
20	Q	271	257	0.780716
20	H	136	56	0.891302
20	R	1453	1114	0.814946
20	K	1768	473	0.926581
20	D	903	627	0.829428
20	E	2968	2144	0.823758
21	*	971	5	0.998477
21	W
21	Y	164	572	0.491883
21	F	451	3720	0.290448
21	L	1233	2486	0.626113
21	M	36	19
21	I	476	226	0.876715
21	V	295	118	0.894078
21	C	297	446	0.692156
21	A	865	2621	0.527029
21	G	912	4389	0.412313
21	P	3341	14434	0.438682
21	S	2011	816	0.892715
21	T	643	30	0.98637
21	N	713	753	0.761736
21	Q	284	80	0.922995
21	H	546	1156	0.614603
21	R	1771	429	0.933058
21	K	642	391	0.847184
21	D	325	424	0.721295
21	E	422	103	0.932584
22	*	2371	43	0.994657
22	W	407	0	1
22	Y	1135	9	0.997657
22	F	704	119	0.952323
22	L	1695	115	0.980301
22	M	242	51	0.94125
22	I	2503	23	0.997286
22	V	1331	3918	0.534234
22	C	522	1409	0.555726
22	A	483	96	0.944406
22	G	913	1112	0.734899
22	P	3160	29	0.997289
22	S	1905	4054	0.613389
22	T	1735	691	0.894488
22	N	1997	38	0.994396
22	Q	1354	4	0.999126
22	H	646	7	0.996801
22	R	4825	76	0.995357
22	K	3649	30	0.997571
22	D	110	11	0.971234
22	E	1222	0	1
23	*
23	W
23	Y
23	F	9	840	0.0349125
23	L	918	116	0.963925
23	M	652	383	0.851803
23	I	672	8119	0.21842
23	V	448	7689	0.164386
23	C
23	A	100	4886	0.0646365
23	G	1011	13030	0.20759
23	P	1735	81	0.986361
23	S	312	5398	0.163286
23	T	360	7579	0.138211
23	N	311	8516	0.109769
23	Q	94	2569	0.109958
23	H	172	4656	0.110897
23	R	249	6933	0.108149
23	K	279	4380	0.177003
23	D	1126	1767	0.682696
23	E	79	3438	0.0719981
24	*	2551	802	0.914818
24	W	0	97
24	Y	4	485	0.027092
24	F	167	5571	0.0919101
24	L	622	209	0.909489
24	M	69	204	0.533149
24	I	212	1793	0.285313
24	V	382	5328	0.194896
24	C	415	5393	0.206234
24	A	503	10605	0.138037
24	G	1049	5287	0.401166
24	P	276	5082	0.154955
24	S	1763	7600	0.43922
24	T	400	11327	0.106531
24	N	1420	45	0.990701
24	Q	556	1428	0.567962
24	H	1416	95	0.980517
24	R	3088	211	0.980164
24	K	1117	27	0.992892
24	D	435	163	0.900106
24	E	834	272	0.911914
25	*	2985	241	0.976646
25	W	200	2375	0.221382
25	Y	59	2605	0.0710384
25	F	277	3302	0.220722
25	L	578	10506	0.156656
25	M	90	901	0.252204
25	I	253	5564	0.133093
25	V	128	4541	0.0869015
25	C	53	1807	0.0901071
25	A	231	5248	0.129388
25	G	260	4700	0.157383
25	P	1719	305	0.950074
25	S	185	6360	0.0894292
25	T	97	3649	0.0823608
25	N	9	906	0.0324517
25	Q	75	1523	0.142565
25	H	12	964	0.0403344
25	R	1522	12402	0.292965
25	K	530	1747	0.506006
25	D	439	165	0.899832
25	E	93	1408	0.182348
26	*	2013	10	0.998531
26	W	5	572	0.0286677
26	Y	3	1183	0.00848955
26	F	115	2906	0.117866
26	L	18	1571	0.0372446
26	M	1	777	0.0043266
26	I	71	3423	0.0654493
26	V	54	4996	0.0352091
26	C	86	1583	0.154998
26	A	205	5843	0.105913
26	G	31	2047	0.0486449
26	P	265	7535	0.106141
26	S	912	14672	0.173467
26	T	719	134	0.947689
26	N	39	2263	0.054988
26	Q	20	1220	0.0524475
26	H	58	3961	0.0471104
26	R	248	6490	0.114276
26	K	217	2566	0.222112
26	D	47	1172	0.119254
26	E	140	3540	0.117799
27	*	1250	113	0.973924
27	W	27	1631	0.0529347
27	Y	110	3604	0.0934249
27	F	61	2764	0.0693474
27	L	368	8694	0.125045
27	M	21	1103	0.0604001
27	I	31	1689	0.058354
27	V	144	3378	0.125821
27	C	241	3084	0.208766
27	A	83	4211	0.0623969
27	G	1638	357	0.939363
27	P	2227	44	0.994182
27	S	172	5368	0.0976236
27	T	104	4688	0.0696831
27	N	39	1939	0.0635921
27	Q	0	187	0
27	H	19	1907	0.032545
27	R	250	5444	0.134237
27	K	169	5502	0.0939642
27	D	11	2226	0.0164109
27	E	21	1694	0.0401744
28	*	2632	69	0.992295
28	W	49	2503	0.0619996
28	Y	102	2790	0.109875
28	F	267	9137	0.0898036
28	L	196	10811	0.0576818
28	M	31	1190	0.0808452
28	I	112	4021	0.0859607
28	V	72	4947	0.046839
28	C	81	4219	0.0608764
28	A	523	216	0.891011
28	G	91	4226	0.067777
28	P	678	7458	0.234856
28	S	1735	140	0.976659
28	T	85	4801	0.0564058
28	N	171	3937	0.127894
28	Q	35	2222	0.0504976
28	H	35	1076	0.0989582
28	R	140	5027	0.0859489
28	K	128	4710	0.0840454
28	D	60	1865	0.0979804
28	E	35	1983	0.0562415
29	*	1883	89	0.986195
29	W	138	2974	0.13545
29	Y	22	1355	0.0519704
29	F	61	4283	0.0458812
29	L	274	5608	0.141606
29	M
29	I	108	3607	0.0918129
29	V	82	2973	0.0851922
29	C	72	3190	0.0708104
29	A	122	3686	0.100519
29	G	173	6379	0.0838868
29	P	104	6514	0.0511487
29	S	398	15819	0.0782971
29	T	331	7575	0.128567
29	N	72	3250	0.0695941
29	Q	51	1466	0.105113
29	H	121	4082	0.0909783
29	R	536	13931	0.114972
29	K	99	2944	0.101963
29	D	196	63	0.913076
29	E	107	3695	0.0890651
30	*	978	0	1
30	W	31	143	0.422613
30	Y	38	37
30	F
30	L	201	448	0.602362
30	M	211	182	0.796515
30	I	875	783	0.790492
30	V	1354	606	0.882958
30	C	779	22	0.991705
30	A	1059	844	0.809032
30	G	1259	3948	0.51847
30	P	1124	2060	0.648167
30	S	302	2081	0.328854
30	T	2577	2174	0.800091
30	N	134	1165	0.279724
30	Q	231	357	0.686
30	H	267	1069	0.457496
30	R	776	9709	0.212511
30	K	934	7058	0.308821
30	D	0	0
30	E	324	153	0.8773
31	*	390	8	0.993961
31	W	1062	149	0.960104
31	Y	478	0	1
31	F	1644	44	0.992136
31	L	917	3596	0.462653
31	M	23	19
31	I	572	3794	0.337326
31	V	433	658	0.689618
31	C	372	1927	0.394599
31	A	553	4988	0.27237
31	G	3210	1172	0.902416
31	P	2364	163	0.979987
31	S	2291	2802	0.734087
31	T	493	185	0.899976
31	N	280	1853	0.337833
31	Q	1269	22	0.994892
31	H	396	11	0.99184
31	R	2844	287	0.970979
31	K	1203	18	0.995588
31	D	41	0
31	E	1294	66	0.985118
32	*	648	0	1
32	W	11	1195	0.0301428
32	Y	55	2394	0.0719854
32	F	76	2783	0.0844204
32	L	1193	4060	0.498023
32	M	25	4740	0.0174963
32	I	661	3965	0.360152
32	V	477	23	0.98592
32	C	968	357	0.901526
32	A	588	2052	0.491741
32	G	1521	29	0.994385
32	P	1216	202	0.953107
32	S	239	5657	0.124839
32	T	412	8765	0.136969
32	N	427	7428	0.162543
32	Q	25	1745	0.0461403
32	H	73	3474	0.0662484
32	R	321	6383	0.145151
32	K	197	6780	0.0893396
32	D	1192	12	0.997027
32	E	111	1623	0.187597
33	*	1619	259	0.954763
33	W	249	0	1
33	Y	364	0	1
33	F	380	6	0.995345
33	L	1298	337	0.928595
33	M	356	0	1
33	I	889	52	0.982971
33	V	815	150	0.948307
33	C	266	195	0.821611
33	A	1887	138	0.978799
33	G	2850	54	0.99442
33	P	2825	125	0.987064
33	S	2542	114	0.986892
33	T	1859	160	0.975142
33	N	1190	4	0.999005
33	Q	1132	27	0.992985
33	H	620	326	0.865253
33	R	3273	52	0.995317
33	K	1005	0	1
33	D	753	10	0.996082
33	E	953	187	0.945076
34	*	991	19	0.994354
34	W	487	157	0.912841
34	Y	837	154	0.948323
34	F	318	27	0.97547
34	L	1899	131	0.979978
34	M	41	0
34	I	998	107	0.969223
34	V	666	148	0.938248
34	C	954	312	0.911691
34	A	338	60	0.950051
34	G	1193	375	0.914831
34	P	2466	21	0.997484
34	S	935	111	0.966033
34	T	828	137	0.953284
34	N	934	281	0.918184
34	Q	295	0	1
34	H	923	198	0.940261
34	R	1810	980	0.861801
34	K	785	23	0.991397
34	D	348	242	0.829214
34	E	253	111	0.885001
35	*	746	56	0.978251
35	W	624	231	0.901192
35	Y	0	0
35	F	230	252	0.754999
35	L	766	1468	0.637916
35	M	281	214	0.815955
35	I	253	237	0.782813
35	V	795	1230	0.685761
35	C	713	825	0.744768
35	A	852	587	0.830527
35	G	1634	362	0.938425
35	P	1043	755	0.823456
35	S	1457	1365	0.782795
35	T	725	419	0.853848
35	N	438	334	0.81576
35	Q	552	679	0.732967
35	H	351	66	0.947247
35	R	3369	2377	0.827153
35	K	383	186	0.874252
35	D	97	39	0.89359
35	E	594	129	0.939566
36	*	1108	31	0.991782
36	W	570	608	0.759924
36	Y	816	696	0.798327
36	F	821	544	0.835947
36	L	1433	348	0.932901
36	M
36	I	335	62	0.948034
36	V	598	124	0.942139
36	C	897	270	0.918147
36	A	2005	190	0.9727
36	G	962	786	0.80516
36	P	2806	630	0.937649
36	S	1605	1298	0.806761
36	T	963	388	0.893391
36	N	1192	1133	0.780326
36	Q	717	843	0.741717
36	H	455	581	0.725588
36	R	1572	325	0.942301
36	K	2239	179	0.97687
36	D	736	638	0.79571
36	E	320	486	0.689742
37	*	1078	83	0.977705
37	W	356	50	0.960064
37	Y	280	86	0.916617
37	F	168	9	0.984381
37	L	2066	432	0.941681
37	M	263	68	0.928869
37	I	355	70	0.944822
37	V	1017	202	0.944441
37	C	555	140	0.930483
37	A	2044	597	0.920382
37	G	1659	547	0.911034
37	P	643	377	0.852041
37	S	599	189	0.914536
37	T	719	177	0.932044
37	N	132	34	0.92912
37	Q	669	120	0.949554
37	H	637	73	0.967173
37	R	2425	651	0.926347
37	K	957	140	0.958472
37	D	510	105	0.942527
37	E	182	43	0.934601
38	*	1241	243	0.945185
38	W	496	44	0.974399
38	Y	445	301	0.833101
38	F	840	268	0.913664
38	L	626	158	0.930446
38	M	0	0
38	I	1246	290	0.935512
38	V	1366	504	0.901488
38	C	370	56	0.957097
38	A	1717	156	0.973796
38	G	2810	285	0.970837
38	P	1592	480	0.918021
38	S	844	382	0.881795
38	T	2822	452	0.95471
38	N	956	43	0.986853
38	Q	83	9
38	H	965	46	0.986078
38	R	1564	161	0.970413
38	K	1830	29	0.995328
38	D	346	0	1
38	E	220	4	0.994644
39	*	635	11	0.994896
39	W	485	248	0.868473
39	Y	449	520	0.744596
39	F	469	887	0.640966
39	L	771	815	0.76157
39	M	280	418	0.69341
39	I	1965	2464	0.729189
39	V	541	534	0.773788
39	C	668	1047	0.68296
39	A	358	121	0.909005
39	G	1424	814	0.855211
39	P	22	31
39	S	581	264	0.881384
39	T	1053	565	0.862875
39	N	539	321	0.850061
39	Q	0	0
39	H	94	164	0.659312
39	R	2001	1383	0.83008
39	K	1720	1003	0.852725
39	D	821	576	0.827957
39	E	360	284	0.810603
40	*	1383	179	0.963082
40	W	298	355	0.739193
40	Y	0	16
40	F	639	1220	0.638787
40	L	1025	1126	0.754512
40	M	951	1457	0.687871
40	I	1067	1044	0.775319
40	V	359	744	0.619655
40	C	331	395	0.738857
40	A	279	509	0.64921
40	G	474	152	0.913262
40	P	786	294	0.900266
40	S	710	1849	0.564555
40	T	1176	1985	0.666701
40	N	498	1070	0.611112
40	Q	309	452	0.69772
40	H	571	1529	0.557698
40	R	4095	3939	0.778275
40	K	1017	1056	0.764799
40	D	706	1462	0.619837
40	E	309	570	0.646687
41	*	1255	17	0.996004
41	W	216	240	0.752398
41	Y	257	145	0.856822
41	F	231	178	0.814185
41	L	1177	538	0.880762
41	M	43	8
41	I	330	148	0.882745
41	V	639	187	0.920239
41	C	1154	405	0.905843
41	A	443	61	0.960815
41	G	1473	458	0.915676
41	P	288	34	0.966216
41	S	1367	345	0.930451
41	T	198	39	0.944878
41	N	498	65	0.962781
41	Q	352	67	0.946634
41	H	546	142	0.928482
41	R	1817	490	0.926036
41	K	567	108	0.946598
41	D	274	91	0.910444
41	E	367	48	0.962708
42	*	429	9	0.993825
42	W
42	Y	398	551	0.709204
42	F	473	552	0.74314
42	L	2792	43	0.995459
42	M	31	38	0.733647
42	I	1600	174	0.968796
42	V	2734	905	0.910714
42	C	620	220	0.9049
42	A	764	179	0.935111
42	G	1414	217	0.956523
42	P	2230	754	0.908974
42	S	1207	298	0.931859
42	T	1048	48	0.986616
42	N	362	193	0.863628
42	Q	1056	573	0.861543
42	H	1063	353	0.910454
42	R	1799	447	0.931453
42	K	3021	257	0.975423
42	D	972	262	0.926069
42	E	1687	613	0.902836
43	*	2027	93	0.986593
43	W	657	331	0.870159
43	Y	175	48	0.924867
43	F	674	495	0.821343
43	L	1332	367	0.924553
43	M	158	154	0.775989
43	I	402	105	0.928195
43	V	419	100	0.93398
43	C	478	93	0.945516
43	A	1095	548	0.870911
43	G	2162	1828	0.799731
43	P	1562	46	0.991353
43	S	1260	365	0.920983
43	T	489	212	0.886208
43	N	655	393	0.849109
43	Q	918	189	0.942527
43	H	414	393	0.780547
43	R	1276	357	0.923477
43	K	69	0
43	D	680	460	0.833088
43	E	790	185	0.935141
44	*	1287	0	1
44	W	428	44	0.970452
44	Y	238	35	0.958263
44	F	702	149	0.940855
44	L	1580	419	0.927177
44	M	439	100	0.936798
44	I	1201	472	0.895737
44	V	929	306	0.911115
44	C	611	401	0.837254
44	A	587	218	0.900906
44	G	798	1182	0.695074
44	P	382	82	0.940223
44	S	1531	466	0.917306
44	T	963	341	0.905079
44	N	563	250	0.88377
44	Q	245	88	0.903847
44	H	294	105	0.904342
44	R	2725	730	0.92649
44	K	1865	381	0.942947
44	D	190	100	0.86514
44	E	186	51	0.92489
45	*	518	0	1
45	W	101	375	0.476267
45	Y	132	267	0.625359
45	F	265	517	0.633785
45	L	1945	299	0.956452
45	M	140	51	0.902615
45	I	624	9	0.995746
45	V	542	1	0.999454
45	C	252	7	0.99184
45	A	632	136	0.940085
45	G	1934	817	0.888797
45	P	2950	17	0.998296
45	S	1694	366	0.939858
45	T	2253	289	0.963399
45	N	468	358	0.815287
45	Q	649	31	0.98605
45	H	239	228	0.7797
45	R	1486	179	0.965552
45	K	95	8	0.975666
45	D	340	55	0.95428
45	E	455	78	0.95168
46	*	1401	93	0.980719
46	W	90	18	0.944077
46	Y	303	238	0.811267
46	F	813	482	0.850635
46	L	1340	141	0.969777
46	M
46	I	100	14	0.960186
46	V	347	112	0.912746
46	C	214	172	0.807723
46	A	682	1700	0.575286
46	G	704	9017	0.208616
46	P	1376	7356	0.387097
46	S	1874	4773	0.570013
46	T	866	252	0.920653
46	N	199	323	0.675344
46	Q	357	815	0.596608
46	H	1071	2184	0.623455
46	R	2264	1428	0.842595
46	K	783	980	0.729558
46	D	779	2001	0.56793
46	E	601	1269	0.615245
47	*	1061	15	0.99583
47	W	30	2068	0.0466933
47	Y	110	3544	0.0948566
47	F	24	613	0.116757
47	L	3112	592	0.946663
47	M	6	138	0.128008
47	I	285	96	0.909286
47	V	803	255	0.914032
47	C	638	365	0.855109
47	A	714	1620	0.598088
47	G	614	8977	0.187609
47	P	1364	1330	0.77592
47	S	793	5041	0.346891
47	T	2048	2301	0.750321
47	N	621	5001	0.295409
47	Q	140	3576	0.116752
47	H	44	1983	0.0696957
47	R	134	4978	0.0833146
47	K	86	2902	0.0909571
47	D	331	2706	0.292286
47	E	796	4250	0.387396
48	*	1219	28	0.993243
48	W	227	677	0.530981
48	Y	1905	792	0.890365
48	F	1344	210	0.955769
48	L	1413	66	0.986355
48	M	38	0
48	I	630	247	0.895961
48	V	982	1262	0.72431
48	C	440	160	0.902771
48	A	434	1003	0.593655
48	G	509	115	0.937281
48	P	39	2536	0.0493608
48	S	861	4192	0.409499
48	T	1022	9335	0.269885
48	N	281	3179	0.229849
48	Q	1168	2452	0.616612
48	H	553	3125	0.374016
48	R	909	3061	0.500663
48	K	716	9993	0.194794
48	D	104	1691	0.171948
48	E	64	1234	0.149017
49	*	975	170	0.950895
49	W	70	2564	0.084399
49	Y	117	2520	0.135517
49	F	73	3411	0.0673895
49	L	177	7708	0.0719536
49	M	23	342	0.185048
49	I	86	5219	0.0527045
49	V	58	2649	0.0688371
49	C	127	3746	0.102711
49	A	26	1887	0.0444533
49	G	1016	197	0.945691
49	P	106	5735	0.0587399
49	S	352	8489	0.122809
49	T	187	6800	0.0849617
49	N	62	3042	0.0643844
49	Q	0	134	0
49	H	111	1576	0.192117
49	R	142	4356	0.0991523
49	K	245	4920	0.143933
49	D	15	1407	0.0347448
49	E	108	4370	0.0770171
50	*	1731	498	0.921482
50	W	3	340	0.0289297
50	Y	39	3231	0.0391589
50	F	3	1654	0.00608675
50	L	1123	4875	0.4375
50	M	123	1965	0.174472
50	I	418	33	0.977152
50	V	198	4250	0.135919
50	C	4	590	0.0223784
50	A	16	2899	0.0182938
50	G	83	4996	0.0531135
50	P	302	3566	0.222359
50	S	226	5869	0.115056
50	T	176	5853	0.09217
50	N	104	1830	0.16099
50	Q	41	2222	0.0586467
50	H	43	2391	0.0572451
50	R	218	4992	0.128499
50	K	218	8244	0.081965
50	D	13	758	0.0547366
50	E	38	1575	0.0753256
51	*	1059	0	1
51	W	0	276	0
51	Y	148	3029	0.141611
51	F	94	3297	0.0878102
51	L	24	758	0.0965791
51	M	31	1148	0.0835558
51	I	205	4804	0.125935
51	V	360	5524	0.180354
51	C	64	1182	0.15456
51	A	296	3283	0.233375
51	G	686	183	0.926776
51	P
51	S	220	6118	0.108268
51	T	407	9614	0.12506
51	N	132	5854	0.0707467
51	Q
51	H
51	R	86	1991	0.127278
51	K	384	5693	0.185496
51	D	114	3599	0.0966155
51	E	157	2459	0.177342
52	*	1229	6	0.998556
52	W	64	1009	0.176386
52	Y	373	2468	0.337874
52	F	216	5890	0.110177
52	L	334	10632	0.0958961
52	M	23	218	0.262658
52	I	344	6035	0.161395
52	V	220	5852	0.112635
52	C	64	872	0.198594
52	A	148	4247	0.105274
52	G	301	97	0.912871
52	P	228	6775	0.102032
52	S	111	4344	0.0794227
52	T	67	4814	0.0448824
52	N	80	2971	0.0833388
52	Q	76	2229	0.103236
52	H	71	3498	0.0641361
52	R	324	7664	0.124909
52	K	176	6632	0.0822339
52	D	24	1175	0.0645151
52	E	101	2857	0.106633
53	*	1310	273	0.941866
53	W	518	1395	0.556293
53	Y	106	104	0.774841
53	F	135	6	0.987008
53	L	579	946	0.673897
53	M	187	181	0.777199
53	I	814	786	0.777612
53	V	1298	1161	0.790567
53	C	813	335	0.891234
53	A	2032	6423	0.516479
53	G	1165	15960	0.197727
53	P	331	7897	0.123975
53	S	1429	2968	0.619138
53	T	1198	1233	0.766384
53	N	783	1507	0.636929
53	Q	593	3769	0.346929
53	H	204	398	0.633781
53	R	1151	5646	0.407692
53	K	631	2728	0.438509
53	D	580	4902	0.285454
53	E	455	2897	0.346529
54	*	2514	24	0.997181
54	W	36	965	0.111867
54	Y	14	2052	0.022517
54	F	202	4207	0.139502
54	L	745	677	0.787934
54	M	133	499	0.473661
54	I	112	0	1
54	V	640	1457	0.597278
54	C	200	653	0.508385
54	A	902	3822	0.443465
54	G	196	5799	0.102429
54	P	748	12367	0.169584
54	S	944	6942	0.314661
54	T	637	7649	0.21947
54	N	76	4837	0.0503778
54	Q	430	5275	0.215828
54	H	74	2183	0.102699
54	R	277	9517	0.0894789
54	K	168	4750	0.106678
54	D	46	1118	0.121976
54	E	511	5516	0.238261
55	*	1531	34	0.993466
55	W	20	18
55	Y	260	124	0.87623
55	F	171	214	0.72958
55	L	434	129	0.919089
55	M	34	20
55	I	215	228	0.760987
55	V	437	131	0.918455
55	C	222	65	0.920202
55	A	295	227	0.814396
55	G	1309	861	0.836953
55	P	816	853	0.763589
55	S	840	178	0.940945
55	T	299	74	0.931705
55	N	151	148	0.775019
55	Q	0	1
55	H	35	5
55	R	774	177	0.936566
55	K	0	0
55	D
55	E
56	*	439	0	1
56	W	46	1383	0.100963
56	Y	72	2987	0.0752606
56	F	28	1981	0.0455489
56	L	260	4113	0.175893
56	M	0	72
56	I	223	3519	0.176251
56	V	332	196	0.851172
56	C	453	136	0.918343
56	A	715	860	0.737333
56	G	288	1443	0.402583
56	P	273	0	1
56	S	1026	1443	0.70594
56	T	528	44	0.975913
56	N	1274	223	0.950713
56	Q	53	571	0.238614
56	H	86	2666	0.0982179
56	R	441	8587	0.147775
56	K	460	6595	0.190612
56	D	285	3	0.996892
56	E	96	0
57	*	561	0	1
57	W	423	10	0.993047
57	Y	653	148	0.937096
57	F	2436	399	0.953733
57	L	1157	1357	0.742185
57	M	31	70	0.599239
57	I	372	84	0.937314
57	V	3842	651	0.952213
57	C	408	214	0.865541
57	A	982	920	0.782794
57	G	1134	73	0.981291
57	P	1629	44	0.992064
57	S	1184	218	0.948288
57	T	1030	77	0.978338
57	N	1319	199	0.957227
57	Q	355	218	0.846112
57	H	453	161	0.904762
57	R	526	78	0.957928
57	K	352	55	0.955769
57	D	1188	17	0.99578
57	E	1977	26	0.99612
58	*	1403	32	0.99329
58	W	227	242	0.760025
58	Y	525	998	0.639789
58	F	1623	984	0.847769
58	L	1665	4033	0.582275
58	M	228	146	0.840579
58	I	596	4695	0.300019
58	V	715	4511	0.348602
58	C	594	242	0.892328
58	A	1900	253	0.962058
58	G	1939	102	0.984659
58	P	6983	711	0.970727
58	S	2249	617	0.924852
58	T	4472	5856	0.720546
58	N	670	929	0.708884
58	Q	181	120	0.835869
58	H	2270	3691	0.674956
58	R	2545	2102	0.803457
58	K	1080	1202	0.752088
58	D	519	179	0.907318
58	E	218	97	0.88356
59	*	396	4	0.997017
59	W	229	205	0.790429
59	Y
59	F	1244	524	0.889082
59	L	1862	868	0.878683
59	M	130	168	0.723197
59	I	2004	1445	0.824022
59	V	1687	722	0.887503
59	C	1847	1322	0.82509
59	A	1233	15	0.99641
59	G	2500	284	0.96745
59	P	1581	231	0.958521
59	S	2854	240	0.975699
59	T	1754	27	0.995462
59	N	598	9	0.995562
59	Q	387	26	0.98049
59	H	507	279	0.859857
59	R	2189	12	0.998379
59	K	1380	23	0.995088
59	D	134	0	1
59	E	403	35	0.974923
60	*	717	11	0.995477
60	W	208	6	0.991529
60	Y	186	50	0.926254
60	F	418	591	0.704843
60	L	401	111	0.924228
60	M
60	I	2699	386	0.959363
60	V	594	117	0.944878
60	C	918	277	0.917963
60	A	998	532	0.863647
60	G	1268	254	0.943994
60	P	962	426	0.884052
60	S	1421	578	0.892482
60	T	1048	313	0.918732
60	N	538	188	0.906211
60	Q	552	159	0.921395
60	H	53	10
60	R	1811	278	0.956512
60	K	2468	780	0.914407
60	D	48	31
60	E	595	61	0.970531
61	*	948	0	1
61	W	277	142	0.868184
61	Y	66	13
61	F	363	129	0.904771
61	L	1026	523	0.868829
61	M	92	13	0.95983
61	I	569	313	0.859903
61	V	775	966	0.73037
61	C	317	87	0.924826
61	A	1028	268	0.928321
61	G	609	49	0.976724
61	P	3368	629	0.947586
61	S	644	81	0.964086
61	T	907	250	0.924525
61	N	185	38	0.942653
61	Q	87	37	0.888131
61	H	439	23	0.98472
61	R	1117	301	0.926088
61	K	502	100	0.944288
61	D	73	19
61	E	252	70	0.923983
62	*	823	0	1
62	W	146	25	0.951733
62	Y	530	1888	0.486605
62	F	480	2245	0.419246
62	L	608	1442	0.587391
62	M	58	41
62	I	283	5	0.994794
62	V	393	104	0.927319
62	C	297	260	0.794106
62	A	297	1071	0.483553
62	G	382	302	0.810275
62	P	1598	0	1
62	S	2397	4134	0.661901
62	T	1183	1845	0.684035
62	N	1254	205	0.953818
62	Q	64	24
62	H	669	602	0.789569
62	R	1218	204	0.952739
62	K	1079	278	0.929102
62	D	552	0	1
62	E	248	298	0.737524
63	*	898	17	0.994424
63	W	458	179	0.896255
63	Y	414	44	0.969483
63	F	419	47	0.967846
63	L	501	55	0.96851
63	M	67	51	0.816029
63	I	894	470	0.865271
63	V	922	331	0.903891
63	C	0	0
63	A	534	19	0.989572
63	G	1430	325	0.936933
63	P	427	11	0.992428
63	S	616	64	0.970147
63	T	695	471	0.832835
63	N	507	52	0.970519
63	Q	260	53	0.943063
63	H	222	3	0.996014
63	R	888	58	0.981022
63	K	898	57	0.981547
63	D	255	42	0.953487
63	E	547	73	0.961977
64	*	1488	638	0.88732
64	W	407	23	0.983538
64	Y	645	741	0.746125
64	F	610	1109	0.650002
64	L	2072	1514	0.822089
64	M	173	73	0.888908
64	I	172	56	0.912052
64	V	382	217	0.855984
64	C	321	750	0.591017
64	A	1369	1971	0.701058
64	G	2128	41	0.994326
64	P	1371	87	0.981552
64	S	2035	1647	0.806643
64	T	1049	1535	0.697645
64	N	1257	8	0.998119
64	Q	753	22	0.991421
64	H	385	22	0.983357
64	R	1557	19	0.996399
64	K	1973	18	0.997305
64	D	799	16	0.994104
64	E	359	6	0.995074
65	*	379	0	1
65	W	780	212	0.925498
65	Y	370	149	0.893439
65	F	1647	304	0.948166
65	L	2184	752	0.907458
65	M	87	19	0.939248
65	I	542	42	0.977564
65	V	1436	462	0.913002
65	C	585	241	0.891254
65	A	867	385	0.883767
65	G	1661	1388	0.801606
65	P	2721	178	0.980993
65	S	1156	410	0.904941
65	T	818	277	0.908848
65	N	441	72	0.953875
65	Q	406	122	0.918275
65	H	325	103	0.91419
65	R	2740	1210	0.884335
65	K	259	139	0.862849
65	D	110	95	0.796313
65	E
66	*	175	0	1
66	W	428	2394	0.376415
66	Y	1107	4259	0.467402
66	F	241	48	0.944297
66	L	279	131	0.877913
66	M	129	97	0.817858
66	I	56	20
66	V	735	162	0.938721
66	C	1164	520	0.883149
66	A	154	112	0.822774
66	G	2469	16	0.998084
66	P	2436	154	0.98162
66	S	922	130	0.959914
66	T	907	32	0.989659
66	N	909	57	0.981767
66	Q	514	2	0.998849
66	H	344	2489	0.318171
66	R	2041	98	0.985978
66	K	2015	0	1
66	D	656	0	1
66	E	1033	17	0.99515
67	*	1016	56	0.983938
67	W	268	374	0.707554
67	Y	726	191	0.927713
67	F	771	455	0.851219
67	L	1117	115	0.97041
67	M	548	30	0.984045
67	I	1379	289	0.941557
67	V	1194	197	0.95341
67	C	288	87	0.917878
67	A	341	146	0.887462
67	G	1861	569	0.916964
67	P	1249	703	0.857117
67	S	1211	1197	0.773544
67	T	621	1136	0.648594
67	N	272	327	0.737428
67	Q	580	505	0.79499
67	H	660	158	0.933792
67	R	2377	246	0.97026
67	K	2106	424	0.943727
67	D	172	2263	0.204216
67	E	0	0
68	*	1051	27	0.992449
68	W	286	5	0.994849
68	Y	1175	254	0.939828
68	F	1690	601	0.90471
68	L	2245	496	0.938583
68	M	22	8
68	I	1063	49	0.986531
68	V	1837	218	0.966046
68	C	1072	1116	0.764332
68	A	475	126	0.927158
68	G	321	94	0.920191
68	P	1733	656	0.89919
68	S	1386	794	0.854942
68	T	1294	343	0.927208
68	N	1022	375	0.901978
68	Q	1410	521	0.901357
68	H	797	198	0.931464
68	R	929	236	0.930025
68	K	2176	800	0.901804
68	D	393	817	0.618922
68	E	413	363	0.79345
69	*	210	120	0.855254
69	W	308	552	0.65325
69	Y	286	145	0.869445
69	F	369	73	0.94465
69	L	970	377	0.896771
69	M	439	82	0.947578
69	I	284	62	0.939269
69	V	1075	578	0.86263
69	C	152	150	0.773827
69	A	1241	1301	0.76307
69	G	2412	5526	0.595752
69	P	2028	72	0.989594
69	S	1216	1647	0.713698
69	T	1002	1182	0.741081
69	N	389	761	0.633149
69	Q	193	32	0.953192
69	H	70	17
69	R	841	209	0.931442
69	K	1172	363	0.915974
69	D	100	1741	0.162432
69	E	239	2102	0.277404
70	*	700	68	0.972033
70	W	45	153	0.498257
70	Y	0	0
70	F	10	136	0.198887
70	L	707	749	0.761168
70	M	137	608	0.432075
70	I	849	1141	0.715287
70	V	407	493	0.735966
70	C	13	12
70	A	917	781	0.798563
70	G	852	979	0.746088
70	P	894	895	0.771303
70	S	1398	1154	0.803547
70	T	1061	516	0.874095
70	N	259	227	0.793914
70	Q	485	182	0.899975
70	H	312	221	0.826589
70	R	1134	205	0.94918
70	K	26	0
70	D	221	216	0.77551
70	E	255	157	0.845772
71	*	1604	9	0.998341
71	W	68	0
71	Y	236	6	0.992526
71	F	116	11	0.972682
71	L	517	195	0.899515
71	M
71	I	122	7	0.98329
71	V	150	19	0.963841
71	C	288	9	0.990829
71	A	150	19	0.963841
71	G	1083	7524	0.32705
71	P	1317	8	0.998204
71	S	2273	1083	0.876335
71	T	817	267	0.91175
71	N	726	770	0.760962
71	Q	813	171	0.941358
71	H	269	0	1
71	R	4395	565	0.963322
71	K	905	4	0.998693
71	D	733	87	0.966041
71	E	643	31	0.985922
72	*
72	W
72	Y
72	F
72	L	832	357	0.887245
72	M	58	24
72	I	41	6
72	V	295	113	0.898109
72	C
72	A	934	1200	0.724362
72	G	1543	850	0.85973
72	P	1301	1211	0.783892
72	S	46	66	0.70178
72	T	381	65	0.951902
72	N	872	300	0.907527
72	Q	572	454	0.809667
72	H	490	270	0.859698
72	R	755	223	0.919557
72	K	1488	336	0.937314
72	D	846	293	0.906967
72	E	1121	1390	0.731397
73	*	1214	73	0.982502
73	W	789	108	0.961038
73	Y	348	0	1
73	F	694	481	0.829687
73	L	1488	218	0.958413
73	M	195	358	0.647774
73	I	1750	53	0.99111
73	V	1416	106	0.97831
73	C	227	0	1
73	A	1066	175	0.953633
73	G	1098	225	0.942781
73	P	2394	42	0.994831
73	S	2375	264	0.968127
73	T	800	53	0.980756
73	N	1040	39	0.989015
73	Q	814	54	0.980731
73	H	234	879	0.47336
73	R	928	35	0.988953
73	K	1533	7	0.998649
73	D	502	134	0.926734
73	E	1048	41	0.988546
74	*	781	0	1
74	W	689	23	0.99021
74	Y	946	27	0.991618
74	F	1571	249	0.955162
74	L	2205	983	0.883364
74	M	44	54
74	I	488	65	0.962048
74	V	821	151	0.948341
74	C	420	242	0.854224
74	A	1113	325	0.9204
74	G	1773	1445	0.805553
74	P	1222	886	0.823222
74	S	1529	401	0.927923
74	T	20	0
74	N	1104	302	0.925053
74	Q	311	30	0.972224
74	H	504	4	0.997655
74	R	1272	280	0.938794
74	K	1193	743	0.844268
74	D	657	135	0.942633
74	E	621	144	0.935735
75	*	2362	35	0.99563
75	W	706	37	0.984715
75	Y	474	3	0.998129
75	F	1193	308	0.928967
75	L	1793	1737	0.777046
75	M	157	61	0.896801
75	I	224	26	0.966765
75	V	783	67	0.975283
75	C	134	450	0.501349
75	A	497	2701	0.383201
75	G	477	1879	0.461532
75	P	2515	32	0.996246
75	S	1267	9	0.997901
75	T	789	151	0.946358
75	N	1281	30	0.993112
75	Q	1318	88	0.980608
75	H	498	0	1
75	R	3610	79	0.99356
75	K	427	0	1
75	D	727	17	0.993122
75	E	1095	1	0.99973
76	*	2538	96	0.988921
76	W	107	3391	0.096281
76	Y	135	1046	0.303508
76	F	706	2654	0.473175
76	L	609	81	0.9621
76	M	63	0
76	I	594	11689	0.14645
76	V	310	818	0.561318
76	C	649	35	0.984279
76	A	736	105	0.95946
76	G	1507	0	1
76	P	1793	22	0.996379
76	S	1428	8	0.998344
76	T	2537	750	0.919492
76	N	1623	430	0.92724
76	Q	640	125	0.945316
76	H	1232	97	0.977212
76	R	419	4119	0.255652
76	K	3617	2693	0.819327
76	D	811	9	0.996724
76	E	533	984	0.646502
77	*	959	48	0.985392
77	W	423	0	1
77	Y	644	0	1
77	F	324	86	0.927115
77	L	724	181	0.931061
77	M	60	17
77	I	238	29	0.965168
77	V	501	30	0.982574
77	C	184	337	0.648318
77	A	2283	2622	0.746183
77	G	3310	71	0.993687
77	P	5004	180	0.989459
77	S	831	1823	0.606159
77	T	1016	359	0.905262
77	N	664	20	0.991158
77	Q	1522	478	0.914899
77	H	1163	10	0.99746
77	R	3649	92	0.992588
77	K	2021	127	0.981728
77	D	495	208	0.889321
77	E	1425	346	0.932911
78	*	1922	34	0.994788
78	W	17	499	0.103161
78	Y	80	1903	0.124297
78	F	128	2817	0.133011
78	L	651	10615	0.171546
78	M	66	1119	0.166071
78	I	773	10187	0.20395
78	V	198	3450	0.162321
78	C	216	4389	0.142488
78	A	214	4088	0.1502
78	G	745	261	0.905993
78	P	2510	8	0.999057
78	S	655	13341	0.142197
78	T	372	6017	0.172695
78	N	1601	268	0.952764
78	Q	92	1455	0.17593
78	H	243	5290	0.134271
78	R	476	7650	0.173612
78	K	537	5199	0.258569
78	D	670	0	1
78	E	335	1	0.999117
79	*	1366	10	0.997836
79	W	303	1230	0.454072
79	Y	704	2697	0.468464
79	F	467	1911	0.452085
79	L	937	1613	0.662317
79	M	339	215	0.841864
79	I	658	1620	0.578307
79	V	535	1085	0.624744
79	C	489	1101	0.599934
79	A	957	1216	0.726569
79	G	1727	11785	0.331006
79	P	239	38	0.955027
79	S	813	792	0.776081
79	T	2502	2822	0.749594
79	N	607	483	0.809276
79	Q	190	212	0.751614
79	H	385	352	0.786913
79	R	1690	1071	0.841967
79	K	632	286	0.881812
79	D	341	208	0.846985
79	E	639	604	0.781279
80	*	1013	0	1
80	W	7	85
80	Y	0	1052	0
80	F	61	1024	0.167452
80	L	353	7097	0.143791
80	M	34	2132	0.0510936
80	I	248	1532	0.353407
80	V	323	1627	0.401303
80	C	169	1496	0.276108
80	A	586	2580	0.434031
80	G	281	4609	0.170709
80	P	686	925	0.714611
80	S	732	3664	0.40282
80	T	644	163	0.930264
80	N	114	4315	0.0818967
80	Q	85	2934	0.0891005
80	H	27	1676	0.0515868
80	R	102	3497	0.0896526
80	K	419	5601	0.201648
80	D	185	3566	0.149054
80	E	103	3038	0.102714
81	*	764	20	0.992306
81	W	224	1693	0.308785
81	Y	285	1706	0.360634
81	F	209	1410	0.333542
81	L	995	9729	0.256675
81	M	378	2090	0.379135
81	I	191	980	0.396882
81	V	418	4881	0.224293
81	C	28	503	0.158213
81	A	236	3285	0.195213
81	G	333	9782	0.10309
81	P	439	27	0.98211
81	S	1282	11422	0.274817
81	T	351	4261	0.217606
81	N	133	2860	0.135706
81	Q	373	4900	0.204467
81	H	54	1689	0.0974307
81	R	1218	8277	0.33193
81	K	622	6550	0.242784
81	D	63	2518	0.0778961
81	E	74	2180	0.102826
82	*	999	22	0.99352
82	W	41	989	0.122785
82	Y	519	2806	0.384425
82	F	379	748	0.631099
82	L	1151	949	0.803731
82	M	87	0
82	I	501	62	0.964643
82	V	166	91	0.860318
82	C	949	89	0.972974
82	A	437	739	0.666287
82	G	584	3291	0.374668
82	P	876	14354	0.17085
82	S	1355	2198	0.675476
82	T	2708	318	0.966389
82	N	1248	1072	0.797189
82	Q	596	0	1
82	H	163	893	0.3813
82	R	1742	1844	0.761315
82	K	873	4835	0.378741
82	D	87	2370	0.110275
82	E	204	3904	0.14997
83	*	459	81	0.95033
83	W	571	104	0.948817
83	Y	598	32	0.984398
83	F	1524	13	0.99748
83	L	1147	4	0.998968
83	M	51	0
83	I	1076	5	0.998626
83	V	935	107	0.967217
83	C	268	1535	0.370868
83	A	432	1023	0.587765
83	G	642	3533	0.380244
83	P	1859	2410	0.722564
83	S	1124	4386	0.463883
83	T	220	637	0.53834
83	N
83	Q	598	287	0.875546
83	H	610	238	0.896413
83	R	2566	94	0.989267
83	K	650	43	0.980783
83	D	1253	120	0.972418
83	E	784	2	0.999245
84	*	2082	24	0.996597
84	W	30	984	0.093331
84	Y	92	1594	0.163091
84	F	196	3641	0.153801
84	L	1632	469	0.921562
84	M	117	674	0.369526
84	I	154	102	0.836003
84	V	487	885	0.6501
84	C	1159	3	0.999234
84	A	379	3868	0.248589
84	G	1938	641	0.910779
84	P	2399	245	0.970641
84	S	421	12009	0.105838
84	T	186	5279	0.106315
84	N	200	5045	0.118049
84	Q	96	2070	0.135386
84	H	96	2933	0.0995146
84	R	94	5740	0.0523955
84	K	138	2973	0.135489
84	D	2431	389	0.954752
84	E	1403	702	0.870934
85	*	775	2	0.999236
85	W	233	158	0.83275
85	Y	784	102	0.962897
85	F	1133	112	0.971555
85	L	1095	1961	0.653419
85	M	139	500	0.484173
85	I	182	88	0.874733
85	V	1280	1808	0.705046
85	C	331	1305	0.461318
85	A	2710	230	0.97548
85	G	1530	55	0.989465
85	P	3770	507	0.961695
85	S	1817	6	0.999023
85	T	1009	4	0.998827
85	N	333	0	1
85	Q	613	0	1
85	H	457	0	1
85	R	2204	30	0.995985
85	K	2049	28	0.995969
85	D	953	161	0.952348
85	E	499	0	1
86	*	1378	18	0.996146
86	W	282	3	0.996859
86	Y	1083	0	1
86	F	2784	138	0.985531
86	L	1510	89	0.982843
86	M	0	0
86	I	1845	26	0.995844
86	V	1597	105	0.980899
86	C	1051	24	0.993282
86	A	527	6127	0.225053
86	G	916	173	0.947026
86	P	922	23	0.992666
86	S	2018	3514	0.659744
86	T	1774	61	0.989919
86	N	1183	25	0.99378
86	Q	1039	18	0.994895
86	H	912	28	0.990989
86	R	1073	154	0.959225
86	K	1208	227	0.947279
86	D	1196	0	1
86	E	661	14	0.993766
87	*	1079	5	0.998629
87	W	363	1305	0.484317
87	Y	44	2332	0.0598899
87	F	64	1395	0.134126
87	L	191	7996	0.0746322
87	M	0	411	0
87	I	120	3486	0.104124
87	V	113	5512	0.0647372
87	C	114	2815	0.120287
87	A	90	4482	0.0634939
87	G	191	5688	0.101832
87	P	1430	19190	0.201023
87	S	135	4916	0.0848524
87	T	93	3398	0.0845913
87	N	47	3034	0.0497041
87	Q	61	2148	0.0874947
87	H	194	4615	0.124291
87	R	1180	227	0.946095
87	K	63	2551	0.076966
87	D	33	939	0.106072
87	E	576	7368	0.20883
88	*	1326	40	0.991145
88	W	193	3192	0.169537
88	Y	115	2626	0.128814
88	F	404	11007	0.110262
88	L	576	12935	0.1307
88	M	70	1910	0.110116
88	I	81	3340	0.075685
88	V	112	6029	0.0590206
88	C	124	2159	0.162422
88	A	243	2569	0.242062
88	G	817	9477	0.225451
88	P	750	6225	0.289163
88	S	1767	144	0.976432
88	T	832	7353	0.276432
88	N	172	6	0.989774
88	Q	348	6055	0.162515
88	H	34	2141	0.0508897
88	R	373	9109	0.121464
88	K	272	5923	0.134238
88	D	146	641	0.43472
88	E	175	4170	0.124109
89	*	987	22	0.993442
89	W	55	0
89	Y	578	1876	0.509869
89	F	215	64	0.918979
89	L	227	52	0.936464
89	M
89	I	20	0
89	V	244	108	0.8841
89	C	1511	545	0.903484
89	A	2627	1794	0.831766
89	G	3217	91	0.991692
89	P	2385	30	0.996288
89	S	3598	307	0.975352
89	T	1498	6	0.998815
89	N	357	390	0.755542
89	Q	7	48
89	H	758	206	0.925505
89	R	1913	95	0.985505
89	K	964	81	0.975718
89	D	445	8	0.994704
89	E	401	916	0.596463
90	*	653	85	0.962878
90	W	27	635	0.12554
90	Y	90	2254	0.118799
90	F	111	1494	0.200547
90	L	451	154	0.908155
90	M	118	65	0.859736
90	I	136	4459	0.0933652
90	V	33	1109	0.0912968
90	C	27	1632	0.052904
90	A	106	2208	0.139482
90	G	812	7935	0.256787
90	P	1930	46	0.99299
90	S	215	8423	0.079345
90	T	145	3093	0.136654
90	N	575	6275	0.236285
90	Q	109	2326	0.136608
90	H	222	6085	0.109671
90	R	2020	5218	0.566549
90	K	2828	1095	0.897119
90	D	911	4	0.998701
90	E	1441	2085	0.700016
91	*	1075	6	0.99835
91	W	592	562	0.780539
91	Y	357	457	0.725091
91	F	499	1259	0.572323
91	L	616	10683	0.162961
91	M	101	495	0.407905
91	I	203	935	0.422984
91	V	152	17	0.967937
91	C	253	277	0.755132
91	A	379	2	0.99844
91	G	771	3893	0.400725
91	P	708	4157	0.365099
91	S	958	64	0.980598
91	T	281	48	0.951844
91	N	653	2381	0.480786
91	Q	492	1341	0.553324
91	H	182	210	0.7453
91	R	476	2832	0.362041
91	K	147	1245	0.285028
91	D	33	1254	0.0816016
91	E	147	3460	0.125452
92	*	1848	58	0.99079
92	W	223	278	0.730341
92	Y	798	174	0.939338
92	F	1972	827	0.889516
92	L	1901	74	0.988602
92	M	445	61	0.960985
92	I	1675	268	0.954756
92	V	1032	35	0.990055
92	C	289	182	0.842802
92	A	1616	42	0.992361
92	G	1401	4792	0.49676
92	P	439	2765	0.348987
92	S	1609	1368	0.798841
92	T	1543	416	0.926054
92	N	635	2231	0.490057
92	Q	256	43	0.952609
92	H	449	65	0.958887
92	R	1600	442	0.92437
92	K	1088	122	0.967857
92	D	219	819	0.47447
92	E	403	80	0.944471
93	*	2033	400	0.944935
93	W	462	596	0.723548
93	Y	494	336	0.83233
93	F	39	13
93	L	972	46	0.986177
93	M	136	0	1
93	I	348	47	0.961538
93	V	798	1138	0.703054
93	C	409	1603	0.46279
93	A	365	3458	0.262746
93	G	319	6434	0.143397
93	P	496	8317	0.167608
93	S	331	5717	0.163519
93	T	662	11499	0.162745
93	N	69	2543	0.0839238
93	Q	176	2853	0.172382
93	H	139	2276	0.170952
93	R	820	11791	0.190158
93	K	379	5107	0.200363
93	D	96	1242	0.206964
93	E	106	4409	0.0750795
94	*	2534	449	0.950137
94	W	0	69
94	Y	50	1254	0.118651
94	F	132	3865	0.10339
94	L	364	8325	0.128637
94	M	15	470	0.0972747
94	I	213	4271	0.144117
94	V	145	4560	0.0969537
94	C	300	5393	0.158122
94	A	58	1469	0.117628
94	G	253	247	0.775704
94	P	183	8677	0.066475
94	S	335	7946	0.124609
94	T	120	5192	0.0723876
94	N	526	2469	0.418371
94	Q	554	4387	0.298923
94	H	245	2379	0.258003
94	R	672	5623	0.2875
94	K	862	12394	0.19017
94	D	2	282	0.0233859
94	E	178	2013	0.229914
95	*	1176	2	0.999497
95	W	0	173	0
95	Y	26	683	0.113891
95	F	108	1461	0.199737
95	L	523	6334	0.21801
95	M	273	583	0.61256
95	I	821	395	0.875277
95	V	843	23	0.991984
95	C	17	143	0.286421
95	A	902	4028	0.43055
95	G	403	5686	0.193095
95	P	166	4026	0.122202
95	S	20	4474	0.0148689
95	T	225	3741	0.168793
95	N	204	1465	0.319801
95	Q	30	2667	0.0365898
95	H	24	2217	0.0352619
95	R	116	6062	0.060688
95	K	88	2981	0.0906376
95	D	59	2739	0.0677986
95	E	1	3030	0.00111308
96	*	1222	267	0.939221
96	W	15	20
[truncated: 82 more rows]

## Sheet: Average
	position	aa	rep 1	rep 2	average	average floored (>0.88 = 0)	30 uM Drv	viral fitness	DVR responsiveness
1	1	*	0.989274	1	0.994637	0	0.987065	-1.07551	0.992387
2	1	W						-0.414131
3	1	Y	0.862793	0.9772	0.919997	0	0.378856	-0.391664	0.411801
4	1	F	0.81946	0.933145	0.876302	0.876302	0.423743	-0.415489	0.483558
5	1	L	0.79615	0.969793	0.882972	0	0.435853	-0.307829	0.493621
6	1	M	0.964877	0.977255	0.971066	0	0.584557	-0.0422342	0.601974
7	1	I	0.841659	0.991938	0.916798	0	0.461478	-0.444734	0.503358
8	1	V	0.934095		0.934095	0	0.496925	-0.532366	0.531986
9	1	C	0.929782	1	0.964891	0	0.497025	-0.416363	0.51511
10	1	A	0.860355	1	0.930178	0	0.349203	-0.34014	0.375416
11	1	G	0.816631	0.991733	0.904182	0	0.352249	-1.00395	0.389578
12	1	P	0.74869	0.932293	0.840492	0.840492	0.303156	-0.155597	0.360689
13	1	S	0.816105	0.996073	0.906089	0	0.281385	-0.439953	0.310549
14	1	T	0.848862	0.999757	0.92431	0	0.417358	-0.273869	0.451535
15	1	N	0.819895	0.929932	0.874913	0.874913	0.324339	-0.458539	0.37071
16	1	Q	0.828825	1	0.914413	0	0.321338	-0.463744	0.351414
17	1	H	0.984183	1	0.992091	0	0.750568	-0.222144	0.756551
18	1	R	0.849345	0.987206	0.918275	0	0.413915	-0.465089	0.450753
19	1	K	0.795203	0.986923	0.891063	0	0.443548	-1.06061	0.497774
20	1	D	0.549397	0.905376	0.727386	0.727386	0.346328	-1.04478	0.476126
21	1	E	0.75784	0.930678	0.844259	0.844259	0.28781	-0.916885	0.340903
22	2	*	1		1	0	0.944649	-0.792913	0.944649
23	2	W	0.0856626	0.113361	0.0995119	0.0995119	0.446933	-0.879347	4.49125
24	2	Y	0.398624	0.429502	0.414063	0.414063	0.366917	-1.09646	0.886138
25	2	F	0.3856	0.328223	0.356912	0.356912	0.326338	-0.875437	0.914336
26	2	L	0.407976	0.300725	0.354351	0.354351	0.347242	-0.332005	0.979939
27	2	M	0.697196	0.767592	0.732394	0.732394	0.230932	-0.32158	0.315312
28	2	I	0.771501	0.977911	0.874706	0.874706	0.49063	-0.394554	0.560908
29	2	V	0.908179	0.999316	0.953748	0	0.295661	-0.382639	0.309999
30	2	C	0.807308	0.952282	0.879795	0.879795	0.404586	-0.0923275	0.459865
31	2	A	0.609002	0.836739	0.72287	0.72287	0.264723	-0.314858	0.366211
32	2	G	0.337313	0.317568	0.32744	0.32744	0.286344	-0.834123	0.874493
33	2	P	0.446222	0.417137	0.431679	0.431679	0.294526	-1.10165	0.68228
34	2	S	0.626923	0.71264	0.669781	0.669781	0.288869	-0.300671	0.431288
35	2	T	0.716784	0.876684	0.796734	0.796734	0.368234	-0.187092	0.462179
36	2	N	0.409747	0.344711	0.377229	0.377229	0.324001	-0.909657	0.858896
37	2	Q	0.745771	0.932773	0.839272	0.839272	0.326328	0.0427782	0.388823
38	2	H	0.454658	0.386871	0.420764	0.420764	0.349234	-1.03803	0.83
39	2	R	0.467116	0.729501	0.598308	0.598308	0.3108	-1.25055	0.519465
40	2	K	0.461158	0.620017	0.540588	0.540588	0.337192	-1.01146	0.623751
41	2	D	0.188309	0.10551	0.14691	0.14691	0.284886	-0.996414	1.93919
42	2	E	0.586266	0.587169	0.586717	0.586717	0.248686	-0.0856785	0.423859
43	3	*	0.980524	0.99527	0.987897	0	0.995158	-1.13199	1.00735
44	3	W	0.280915	0.187625	0.23427	0.23427	0.368815	-0.749449	1.57432
45	3	Y	0.316167	0.2487	0.282434	0.282434	0.186393	-0.622596	0.659953
46	3	F	0.567404	0.86719	0.717297	0.717297	0.375775	-0.319061	0.523877
47	3	L	0.481322	0.679899	0.580611	0.580611	0.293561	-0.241858	0.505608
48	3	M	0.570158	0.751457	0.660807	0.660807	0.197652	-0.539677	0.299107
49	3	I	0.638177	0.917397	0.777787	0.777787	0.34323	-0.291334	0.441291
50	3	V	0.513911	0.421027	0.467469	0.467469	0.383528	-0.43767	0.820435
51	3	C	0.154914	0.147172	0.151043	0.151043	0.391146	-0.98438	2.58963
52	3	A	0.296453	0.0736129	0.185033	0.185033	0.386052	-1.24199	2.08639
53	3	G	0.180456	0.0999987	0.140227	0.140227	0.393328	-1.16364	2.80493
54	3	P	0.150529	0.0746027	0.112566	0.112566	0.346879	-1.37016	3.08156
55	3	S	0.203993	0.109497	0.156745	0.156745	0.35791	-1.3231	2.28339
56	3	T	0.184788	0.0895836	0.137186	0.137186	0.365213	-1.28506	2.66218
57	3	N	0.121436	0.102558	0.111997	0.111997	0.323458	-1.13659	2.88809
58	3	Q	0.206359	0.102484	0.154421	0.154421	0.50469	-1.21206	3.26826
59	3	H	0.24512	0.154196	0.199658	0.199658	0.372251	-1.04838	1.86445
60	3	R	0.221787	0.0689031	0.145345	0.145345	0.360497	-1.17341	2.48028
61	3	K	0.234908	0.0489388	0.141923	0.141923	0.430735	-1.03022	3.03498
62	3	D	0.0744083	0.060115	0.0672616	0.0672616	0.176262	-1.14554	2.62055
63	3	E	0.160199	0.0694848	0.114842	0.114842	0.346508	-1.07718	3.01726
64	4	*						-0.723287
65	4	W		0	0	0		-0.683
66	4	Y	0.231281		0.231281	0.231281	0.254191	-0.338059	1.09906
67	4	F	0.466512	0.426305	0.446409	0.446409	0.448318	-0.241373	1.00428
68	4	L	0.248862	0.216346	0.232604	0.232604	0.313656	-0.385169	1.34845
69	4	M						-0.0468321
70	4	I	0.102798	0.105336	0.104067	0.104067	0.351434	-0.897073	3.37701
71	4	V	0.261531	0.22099	0.241261	0.241261	0.298662	-1.06412	1.23792
72	4	C		0.122178	0.122178	0.122178		-0.682061
73	4	A	0.434538	0.551376	0.492957	0.492957	0.279216	-0.302428	0.56641
74	4	G	0.565597	0.691861	0.628729	0.628729	0.339954	-0.128055	0.5407
75	4	P	0.387238	0.414623	0.40093	0.40093	0.304691	-0.33757	0.75996
76	4	S	0.723201	0.919569	0.821385	0.821385	0.284978	-0.227452	0.346948
77	4	T	0.63426	0.926997	0.780629	0.780629	0.359364	-0.106996	0.460352
78	4	N	0.60912		0.60912	0.60912	0	-0.156173	0
79	4	Q	0.542976	0.781491	0.662233	0.662233	0.322139	-0.254011	0.486444
80	4	H	0.360643	0.664258	0.512451	0.512451	0.285607	-0.0625477	0.557336
81	4	R	0.422838	0.378097	0.400468	0.400468	0.334516	-0.300994	0.835315
82	4	K	0.637797	0.294801	0.466299	0.466299	0.48774	-0.194806	1.04598
83	4	D	0.632834	0.350632	0.491733	0.491733	0.299068	0.0463698	0.608193
84	4	E	0.676034	0.7691	0.722567	0.722567	0.27083	-0.196501	0.374816
85	5	*	0.975785	0.977712	0.976748	0	0.988581	-1.21608	1.01211
86	5	W	0.0113539	0.0605698	0.0359619	0.0359619	0.239494	-1.21323	6.65967
87	5	Y	0	0.0332311	0.0166155	0.0166155	0.212855	-1.14843	12.8106
88	5	F	0.182086	0.0599456	0.121016	0.121016	0.236061	-0.956335	1.95067
89	5	L	0.789625	0.913091	0.851358	0.851358	0.363628	-0.110752	0.427115
90	5	M	0.202771	0.724518	0.463644	0.463644	0.263188	-0.876493	0.567651
91	5	I	0.0754053	0.0819381	0.0786717	0.0786717	0.275048	-1.18563	3.49615
92	5	V	0.122364	0.042148	0.0822561	0.0822561	0.221528	-1.0607	2.69314
93	5	C	0.06094	0.138646	0.0997932	0.0997932	0.250985	-1.01712	2.51506
94	5	A	0.055664	0.0908665	0.0732653	0.0732653	0.096567	-1.19616	1.31805
95	5	G	0.0664911	0.0667227	0.0666069	0.0666069	0.233807	-1.17983	3.51026
96	5	P	0.0909453	0.0497672	0.0703562	0.0703562	0.215877	-1.43268	3.06834
97	5	S	0.0839821	0.0424949	0.0632385	0.0632385	0.220463	-1.33335	3.48622
98	5	T	0.114477	0.0585515	0.0865144	0.0865144	0.262024	-1.23217	3.02867
99	5	N	0.0389277	0.0859101	0.0624189	0.0624189	0.191172	-1.29426	3.06273
100	5	Q	0.0953591	0.0235763	0.0594677	0.0594677	0.242871	-1.20993	4.08409
101	5	H	0.101402	0.0928665	0.097134	0.097134	0.230363	-1.05826	2.3716
102	5	R	0.078865	0.0454807	0.0621728	0.0621728	0.308384	-1.25552	4.9601
103	5	K	0.107127	0.06914	0.0881336	0.0881336	0.263559	-1.07161	2.99045
104	5	D	0.0048323	0.123784	0.0643083	0.0643083	0.175051	-1.37164	2.72206
105	5	E	0.0310587	0.0519022	0.0414804	0.0414804	0.161683	-1.22344	3.89781
106	6	*	0.997431	0.990938	0.994185	0	0.660485	-0.984655	0.664348
107	6	W						0
108	6	Y	0.732925	0.95031	0.841617	0.841617	0.149391	-0.0409681	0.177504
109	6	F	0.678463	0.937158	0.807811	0.807811	0.36465	-0.0885169	0.451405
110	6	L	0.471171	0.405216	0.438194	0.438194	0.441849	-0.427548	1.00834
111	6	M	0.259467	0.384821	0.322144	0.322144	0.450451	-0.346732	1.39829
112	6	I	0.423619	0.416868	0.420244	0.420244	0.317109	-0.590057	0.754583
113	6	V	0.461085	0.715523	0.588304	0.588304	0.318242	-0.482832	0.540948
114	6	C	0.411115	0.696712	0.553913	0.553913	0.233817	-0.399198	0.422119
115	6	A	0.601992	0.904132	0.753062	0.753062	0.356711	-0.616526	0.473681
116	6	G	0.513643	0.699095	0.606369	0.606369	0.265702	-0.418255	0.438186
117	6	P	0.088414	0.0433568	0.0658854	0.0658854	0.238219	-1.01893	3.61566
118	6	S	0.744036	0.890402	0.817219	0.817219	0.281195	-0.390967	0.344087
119	6	T	0.672866	0.920752	0.796809	0.796809	0.310689	-0.43936	0.389916
120	6	N	0.770423	1	0.885211	0	0.363727	-0.46995	0.410893
121	6	Q	0.502542	0.975641	0.739092	0.739092	0.285949	-0.111445	0.386892
122	6	H	0.922412	0.996166	0.959289	0	0.31542	-0.168365	0.328806
123	6	R	0.67904	0.739715	0.709377	0.709377	0.33755	-0.33684	0.47584
124	6	K	0.631028	0.786533	0.708781	0.708781	0.334459	-0.476378	0.47188
125	6	D	0.844647	0.996934	0.920791	0	0.216289	-0.679587	0.234895
126	6	E	0.979786	0.987539	0.983663	0	0.237536	-0.569852	0.241481
127	7	*	0.945784	0.989155	0.967469	0	0.984319	-0.896162	1.01742
128	7	W	0.105978	0.22574	0.165859	0.165859	0.259842	-0.522615	1.56664
129	7	Y	0.598601	0.210166	0.404384	0.404384	0.28304	-0.416562	0.699929
130	7	F	0.367358	0.14569	0.256524	0.256524	0.311535	-0.628197	1.21445
131	7	L	0.241256	0.114466	0.177861	0.177861	0.363774	-0.591455	2.04527
132	7	M	0.346396	0.199037	0.272716	0.272716	0.365599	-0.0347239	1.34058
133	7	I	0.47944	0.198673	0.339056	0.339056	0.39972	-0.769778	1.17892
134	7	V	0.464272	0.521512	0.492892	0.492892	0.298254	-0.260028	0.60511
135	7	C	0.297392	0.513271	0.405331	0.405331	0.388856	-0.175767	0.959353
136	7	A	0.597891	0.515178	0.556534	0.556534	0.226938	-0.597122	0.407769
137	7	G	0.24505	0.0968412	0.170945	0.170945	0.331286	-0.34074	1.93796
138	7	P	0.147913	0.0389249	0.0934188	0.0934188	0.267285	-0.999917	2.86114
139	7	S	0.528637	0.743114	0.635876	0.635876	0.267605	-0.663134	0.420844
140	7	T	0.717281	0.916675	0.816978	0.816978	0.335302	-0.0618606	0.410417
141	7	N	0.56227	0.604205	0.583238	0.583238	0.326968	-0.0415897	0.560608
142	7	Q	0.684466	0.938179	0.811323	0.811323	0.267988	0.000641184	0.330309
143	7	H	0.477917	0.716658	0.597287	0.597287	0.330651	-0.127462	0.553587
144	7	R	0.638203	0.871638	0.75492	0.75492	0.300376	-0.164053	0.397891
145	7	K	0.74168	0.922877	0.832279	0.832279	0.263612	-0.00120727	0.316736
146	7	D	0.633773	0.620015	0.626894	0.626894	0.230954	-0.0600253	0.36841
147	7	E	0.636952	0.941646	0.789299	0.789299	0.499638	-0.137439	0.633015
148	8	*	0.881997	0.997305	0.939651	0	0.924902	-1.04434	0.984304
149	8	W	0.301403	0.101409	0.201406	0.201406	0.499035	-1.09913	2.47776
150	8	Y	0.108278	0.053115	0.0806966	0.0806966	0.317929	-1.15809	3.9398
151	8	F	0.120455	0.0827747	0.101615	0.101615	0.404943	-1.23588	3.98508
152	8	L	0.140345	0.0680436	0.104194	0.104194	0.245361	-1.25842	2.35484
153	8	M	0.213277	0.0657322	0.139505	0.139505	0.170295	-1.3396	1.22071
154	8	I	0.262287	0.105618	0.183952	0.183952	0.260883	-1.21467	1.41821
155	8	V	0.206558	0.0552471	0.130903	0.130903	0.346507	-1.266	2.64706
156	8	C	0.0902248	0.156535	0.12338	0.12338	0.320568	-0.942832	2.59822
157	8	A	0.362396	0.250983	0.30669	0.30669	0.167487	-1.05053	0.546112
158	8	G	0.0887262	0.0473454	0.0680358	0.0680358	0.279956	-1.20538	4.11484
159	8	P	0.514746	0.430968	0.472857	0.472857	0.262537	-0.959356	0.555214
160	8	S	0.104319	0.054807	0.0795629	0.0795629	0.233966	-0.971922	2.94065
161	8	T	0.144626	0.0531067	0.0988664	0.0988664	0.263472	-1.19491	2.66493
162	8	N	0.0801805	0.041163	0.0606718	0.0606718	0.166841	-1.06438	2.74989
163	8	Q	0.305262	0.0565891	0.180926	0.180926	0.223448	-0.981146	1.23503
164	8	H	0.0990633	0.0929294	0.0959963	0.0959963	0.150673	-1.1896	1.56957
165	8	R	0.700887	0.919865	0.810376	0.810376	0.331167	-0.0732696	0.408658
166	8	K	0.275721	0.177249	0.226485	0.226485	0.251635	-1.09099	1.11104
167	8	D	0.0121616	0.0319312	0.0220464	0.0220464	0.432905	-1.0934	19.6361
168	8	E	0.214584	0.102301	0.158443	0.158443	0.436965	-1.20661	2.75787
169	9	*	0.990567	1	0.995284	0	0.988679	-1.13505	0.993364
170	9	W		0.0273049	0.0273049	0.0273049		-1.36442
171	9	Y	0.129294	0.0657255	0.0975099	0.0975099	0.218609	-1.06772	2.24191
172	9	F	0.138943	0.0832127	0.111078	0.111078	0.361259	-1.2449	3.25231
173	9	L	0.145095	0.075816	0.110456	0.110456	0.391388	-1.215	3.5434
174	9	M	0.0889463	0.0344572	0.0617017	0.0617017	0.51771	-1.41745	8.39052
175	9	I	0.18805	0.0756529	0.131852	0.131852	0.3807	-1.47847	2.88734
176	9	V	0.203066	0.0358219	0.119444	0.119444	0.288319	-1.5529	2.41384
177	9	C	0.11614	0.0430524	0.0795961	0.0795961	0.19231	-1.28868	2.41608
178	9	A	0.129914	0.0671514	0.0985328	0.0985328	0.163269	-1.2668	1.657
179	9	G	0.15782	0.0972085	0.127514	0.127514	0.272215	-1.39347	2.13478
180	9	P	0.701665	0.938816	0.82024	0.82024	0.434851	-0.0678783	0.530151
181	9	S	0.0831961	0.0849421	0.0840691	0.0840691	0.32153	-1.26476	3.82459
182	9	T	0.169122	0.0581933	0.113658	0.113658	0.279275	-1.16935	2.45715
183	9	N	0.0933395	0.0647674	0.0790534	0.0790534	0.27529	-1.32693	3.48233
184	9	Q	0.0705332	0.0588278	0.0646805	0.0646805	0.333808	-1.04615	5.16088
185	9	H	0.171917	0.0165031	0.0942102	0.0942102	0.289998	-1.05137	3.0782
186	9	R	0.168813	0.0965204	0.132667	0.132667	0.360575	-1.17385	2.7179
187	9	K	0.119453	0.0469584	0.0832056	0.0832056	0.317789	-1.1228	3.81933
188	9	D		0	0	0		-1.31481
189	9	E	0.122879	0.112129	0.117504	0.117504	0.126732	-1.24235	1.07853
190	10	*	0.945086	0.966711	0.955899	0	0.987339	-0.982905	1.03289
191	10	W	0.433799	0.724354	0.579077	0.579077	0.424054	-0.273951	0.732293
192	10	Y	0.765683	0.996048	0.880866	0	0.273394	-0.0258378	0.310369
193	10	F	0.914786	0.908905	0.911846	0	0.296411	0.002264	0.325067
194	10	L	0.728622	0.874631	0.801626	0.801626	0.462397	-0.0323873	0.576824
195	10	M	0.926902	1	0.963451	0	0.519078	-0.362461	0.53877
196	10	I	0.820846	0.832084	0.826465	0.826465	0.37779	-0.0987338	0.457115
197	10	V	0.509866	0.923716	0.716791	0.716791	0.311079	0.0191827	0.433989
198	10	C	0.405928	0.322755	0.364342	0.364342	0.291006	-0.431936	0.798718
199	10	A	0.180204	0.245961	0.213082	0.213082	0.396047	-1.04412	1.85865
200	10	G	0.297809	0.0920564	0.194933	0.194933	0.333144	-1.12458	1.70902
201	10	P	0.0939199	0.0574212	0.0756705	0.0756705	0.233635	-0.989579	3.08753
202	10	S	0.258847	0.175908	0.217377	0.217377	0.311269	-0.486124	1.43193
203	10	T	0.516888	0.461882	0.489385	0.489385	0.326354	-0.280848	0.666866
204	10	N	0.489427	0.353136	0.421281	0.421281	0.339218	-0.257976	0.805205
205	10	Q	0.416731	0.35908	0.387905	0.387905	0.33912	-0.260134	0.874235
206	10	H	0.298943	0.121012	0.209978	0.209978	0.265959	-0.382537	1.26661
207	10	R	0.215405	0.133336	0.17437	0.17437	0.390598	-0.386684	2.24005
208	10	K	0.275708	0.16107	0.218389	0.218389	0.281454	-0.522977	1.28877
209	10	D	0.383857	0.132356	0.258107	0.258107	0.355179	-1.32238	1.37609
210	10	E	0.407015	0.297235	0.352125	0.352125	0.211333	-0.575023	0.600166
211	11	*	0.976563	0.956491	0.966527	0	0.983884	-1.2668	1.01796
212	11	W	0.182199	0.144468	0.163333	0.163333	0.385214	-1.21561	2.35845
213	11	Y	0.317511	0.0996791	0.208595	0.208595	0.325542	-1.01102	1.56064
214	11	F	0.383102	0.27912	0.331111	0.331111	0.422304	-0.841346	1.27542
215	11	L	0.401453	0.218873	0.310163	0.310163	0.352438	-0.499434	1.1363
216	11	M	0.507714	0.560961	0.534338	0.534338	0.302238	-0.348937	0.56563
217	11	I	0.481853	0.682156	0.582004	0.582004	0.351009	-0.0878319	0.603104
218	11	V	0.661698	0.898144	0.779921	0.779921	0.380311	-0.115379	0.487627
219	11	C	0.515439	0.563141	0.53929	0.53929	0.328148	-0.218108	0.608482
220	11	A	0.419992	0.253188	0.33659	0.33659	0.306213	-0.42721	0.90975
221	11	G	0.265858	0.155506	0.210682	0.210682	0.273631	-1.15241	1.29879
222	11	P	0.445391	0.289086	0.367238	0.367238	0.460769	-1.25168	1.25469
223	11	S	0.2821	0.192721	0.23741	0.23741	0.306773	-1.03677	1.29216
224	11	T	0.373854	0.505246	0.43955	0.43955	0.356834	-0.272428	0.811818
225	11	N	0.159289	0.1324	0.145844	0.145844	0.421247	-1.18763	2.88833
226	11	Q	0.329663	0.163172	0.246417	0.246417	0.331474	-1.22379	1.34517
227	11	H	0.163368	0.0633296	0.113349	0.113349	0.301323	-1.22304	2.65837
228	11	R	0.335455	0.327581	0.331518	0.331518	0.33496	-1.11017	1.01038
229	11	K	0.397678	0.400792	0.399235	0.399235	0.358637	-1.02952	0.89831
230	11	D	0.389306	0.520439	0.454872	0.454872	0.550086	-1.24113	1.20932
231	11	E	0.265568	0.150043	0.207805	0.207805	0.349347	-1.34707	1.68113
232	12	*	0.987552	0.997844	0.992698	0	0.9834	-0.99941	0.990634
233	12	W	0.551911	0.910108	0.731009	0.731009	0.339474	-0.0953205	0.464391
234	12	Y	0.662133	0.826934	0.744534	0.744534	0.338115	-0.242985	0.45413
235	12	F	0.594978	0.777934	0.686456	0.686456	0.363626	-0.274587	0.529715
236	12	L	0.631898	0.877293	0.754596	0.754596	0.28167	-0.166441	0.373273
237	12	M	0.676848	0.961231	0.819039	0.819039	0.309731	0.0507182	0.378163
238	12	I	0.652071	0.785591	0.718831	0.718831	0.422759	-0.115232	0.58812
239	12	V	0.685527	0.883581	0.784554	0.784554	0.353815	0.0234409	0.450976
240	12	C	0.663196	0.916689	0.789942	0.789942	0.475255	-0.0202242	0.601633
241	12	A	0.66983	0.815497	0.742664	0.742664	0.379913	-0.160831	0.511554
242	12	G	0.465817	0.838374	0.652096	0.652096	0.25436	-0.228198	0.390066
243	12	P	0.728876	0.970601	0.849738	0.849738	0.266634	-0.698923	0.313784
244	12	S	0.506824	0.871964	0.689394	0.689394	0.26333	-0.155902	0.381973
245	12	T	0.706369	0.917421	0.811895	0.811895	0.34044	-0.0692924	0.419316
246	12	N	0.671175	0.866659	0.768917	0.768917	0.287746	-0.0666313	0.374222
247	12	Q	0.731309	0.945946	0.838627	0.838627	0.317816	-0.20813	0.378972
248	12	H	0.606261	0.832509	0.719385	0.719385	0.329639	-0.249996	0.458224
249	12	R	0.596033	0.890116	0.743074	0.743074	0.337933	-0.280685	0.454777
250	12	K	0.635635	0.8657	0.750668	0.750668	0.270275	-0.144502	0.360047
251	12	D	0.553796	0.862794	0.708295	0.708295	0.243131	-0.194327	0.343262
252	12	E	0.647768	0.895409	0.771588	0.771588	0.32905	-0.277878	0.426458
253	13	*	0.988669	0.954395	0.971532	0	0.969835	-1.08062	0.998252
254	13	W	0.821081		0.821081	0.821081	0.3244	-1.27087	0.395089
255	13	Y	0.506582	0.478007	0.492295	0.492295	0.370428	-1.47037	0.752452
256	13	F	0.409941	0.368118	0.389029	0.389029	0.29947	-0.732299	0.769788
257	13	L	0.457447	0.516933	0.48719	0.48719	0.340205	-0.790078	0.698299
258	13	M	0.452554	0.697288	0.574921	0.574921	0.416349	-0.488593	0.724185
259	13	I	0.782917	0.944969	0.863943	0.863943	0.249185	-0.101751	0.288427
260	13	V	0.602542	0.779013	0.690778	0.690778	0.260286	-0.218338	0.376801
261	13	C	0.392307	0.840344	0.616326	0.616326	0.408906	-0.339327	0.663458
262	13	A	0.5026	0.762515	0.632558	0.632558	0.388675	-0.765729	0.61445
263	13	G	0.96582	0.97447	0.970145	0	0.533158	-1.312	0.549565
264	13	P	0.993681	0.977404	0.985542	0	0.956183	-1.31759	0.97021
265	13	S	0.975118	0.994282	0.9847	0	0.369615	-1.42368	0.375358
266	13	T	0.549746	0.90037	0.725058	0.725058	0.320439	-1.12754	0.441949
267	13	N	0.954616	0.980879	0.967748	0	0.980534	-1.29397	1.01321
268	13	Q	0.860117	0.989214	0.924665	0	0.962433	-1.49845	1.04084
269	13	H	0.969361	0.998364	0.983862	0	0.958778	-1.20455	0.974505
270	13	R	0.970345	0.98754	0.978943	0	0.95663	-1.3284	0.977207
271	13	K	0.972006	0.995121	0.983563	0	0.993243	-1.27329	1.00984
272	13	D	0.992288	0.981965	0.987126	0	0.990937	-1.34315	1.00386
273	13	E	0.991071	0.99409	0.992581	0	0.991965	-1.51673	0.99938
274	14	*	0.985089	0.994341	0.989715	0	0.843055	-0.922806	0.851817
275	14	W	0.558721	0.683986	0.621354	0.621354	0.315012	-0.437401	0.506977
276	14	Y	0.490131	0.622677	0.556404	0.556404	0.336916	-0.00698227	0.605524
277	14	F	0.57967	0.676823	0.628246	0.628246	0.380115	-0.295858	0.605041
278	14	L	0.595487	0.765946	0.680716	0.680716	0.309869	-0.213434	0.455211
279	14	M	0.239861	0.823732	0.531797	0.531797	0.374024	-0.105344	0.703322
280	14	I	0.52888	0.748503	0.638692	0.638692	0.303471	-0.0594023	0.475144
281	14	V	0.588373	0.753818	0.671096	0.671096	0.243541	-0.15701	0.362901
282	14	C	0.658913	0.761631	0.710272	0.710272	0.342889	-0.2283	0.482757
283	14	A	0.523318	0.681604	0.602461	0.602461	0.237678	-0.107388	0.394511
284	14	G	0.46824	0.583896	0.526068	0.526068	0.348697	-0.273315	0.662837
285	14	P	0.931791	0.960201	0.945996	0	0.449219	-1.33701	0.474864
286	14	S	0.58586	0.820196	0.703028	0.703028	0.294275	-0.119354	0.418582
287	14	T	0.572447	0.801726	0.687086	0.687086	0.294912	-0.32685	0.429221
288	14	N	0.568093	0.730027	0.64906	0.64906	0.291374	-0.0778253	0.448917
289	14	Q	0.624117	0.828896	0.726506	0.726506	0.298681	-0.378957	0.411119
290	14	H	0.480659	0.765463	0.623061	0.623061	0.279112	-0.326099	0.447969
291	14	R	0.584015	0.881458	0.732736	0.732736	0.283849	-0.146567	0.387382
292	14	K	0.761631	0.856746	0.809189	0.809189	0.363268	-0.000993514	0.448929
293	14	D	0.504504	0.783845	0.644175	0.644175	0.236657	-0.584897	0.367381
294	14	E	0.488704	0.743191	0.615947	0.615947	0.184453	-0.322293	0.299462
295	15	*	0.92866	1	0.96433	0	0.975334	-1.08159	1.01141
296	15	W	0.569369	0.620645	0.595007	0.595007	0.353863	-1.11533	0.59472
297	15	Y	0.394565	0.371456	0.383011	0.383011	0.292076	-1.26492	0.76258
298	15	F	0.446103	0.731978	0.589041	0.589041	0.281535	-0.96003	0.477956
299	15	L	0.531578	0.716066	0.623822	0.623822	0.33349	-0.20492	0.534592
300	15	M	0.379217	0.712271	0.545744	0.545744	0.2622	-1.09474	0.480445
301	15	I	0.703347	0.901007	0.802177	0.802177	0.279374	-0.171623	0.348269
302	15	V	0.708748	0.942128	0.825438	0.825438	0.501447	-0.126764	0.607492
303	15	C	0.628444	0.921797	0.775121	0.775121	0.324663	-0.0764686	0.418855
304	15	A	0.438004	0.674252	0.556128	0.556128	0.380326	-0.974854	0.683881
305	15	G	0.989296	0.981644	0.98547	0	0.502381	-1.36166	0.509789
306	15	P	0.985956	0.992957	0.989456	0	0.668822	-1.31926	0.675949
307	15	S	0.982295	0.969275	0.975785	0	0.409722	-1.2452	0.41989
308	15	T	0.610839	0.902714	0.756777	0.756777	0.319084	-1.30635	0.421635
309	15	N	0.991209	0.959769	0.975489	0	0.550979	-1.37593	0.564823
310	15	Q	0.968711	0.990015	0.979363	0	0.491492	-1.41505	0.501848
311	15	H	0.943713	0.975418	0.959565	0	0.506423	-1.09234	0.527762
312	15	R	0.968759	0.98924	0.979	0	0.53024	-1.26891	0.541614
313	15	K	0.952208	0.99378	0.972994	0	0.952119	-1.22742	0.978546
314	15	D	0.982758	0.99589	0.989324	0	0.976247	-1.39596	0.986782
315	15	E	0.965441	0.990062	0.977751	0	0.776243	-1.26945	0.793906
316	16	*	0.973803	0.960138	0.966971	0	0.973249	-1.03265	1.00649
317	16	W	0.620706		0.620706	0.620706	0.271987	-0.260462	0.43819
318	16	Y	0.641473	0.891896	0.766685	0.766685	0.26907	-0.0676663	0.350953
319	16	F	0.647224	0.943916	0.79557	0.79557	0.415979	-0.13872	0.52287
320	16	L	0.637598	0.917484	0.777541	0.777541	0.433102	-0.136596	0.557015
321	16	M	0.896261		0.896261	0	0	-0.215205	0
322	16	I	0.840708	0.928849	0.884779	0	0.388168	-0.126711	0.438717
323	16	V	0.733174	0.958791	0.845982	0.845982	0.495211	-0.22279	0.585368
324	16	C	0.788482	0.917854	0.853168	0.853168	0.32706	-0.0137352	0.383348
325	16	A	0.876967	0.955908	0.916437	0	0.393946	0.0446513	0.429867
326	16	G	0.687986	0.861689	0.774837	0.774837	0.356737	-0.133538	0.460402
327	16	P	0.977639	0.975571	0.976605	0	0.512897	-1.30192	0.525184
328	16	S	0.626475	0.906363	0.766419	0.766419	0.318658	-0.134586	0.415775
329	16	T	0.614671	0.940609	0.77764	0.77764	0.364364	-0.232358	0.468551
330	16	N	0.798349	0.989677	0.894013	0	0.595342	-0.0762902	0.665921
331	16	Q	0.749267	0.91536	0.832314	0.832314	0.417459	-0.105644	0.501565
332	16	H	0.770038	0.983954	0.876996	0.876996	0.355485	-0.0884971	0.405343
333	16	R	0.65593	0.93849	0.79721	0.79721	0.375167	-0.447402	0.4706
334	16	K	0.630153	0.934778	0.782466	0.782466	0.443256	-0.477981	0.566486
335	16	D	0.587411	0.965505	0.776458	0.776458	0.409368	-0.168329	0.527225
336	16	E	0.742725	0.8619	0.802312	0.802312	0.469332	-0.0140967	0.584974
337	17	*	1	1	1	0	0.555382	-0.983487	0.555382
338	17	W	0.639052	0.667276	0.653164	0.653164	0.314803	-0.0784253	0.481966
339	17	Y	0.547322	0.675207	0.611264	0.611264	0.299491	-0.281699	0.489954
340	17	F	0.565	0.70382	0.63441	0.63441	0.358748	-0.140858	0.565483
341	17	L	0.51563	0.739504	0.627567	0.627567	0.397735	-0.155397	0.633774
342	17	M	0.631562	0.684968	0.658265	0.658265	0.30888	-0.180004	0.469234
343	17	I	0.475971	0.752888	0.614429	0.614429	0.462646	-0.289346	0.752968
344	17	V	0.471527	0.728344	0.599935	0.599935	0.244402	-0.22288	0.40738
345	17	C	0.453973	0.850891	0.652432	0.652432	0.389498	-0.182107	0.596994
346	17	A	0.566978	0.757554	0.662266	0.662266	0.342382	-0.363583	0.516985
347	17	G	0.764628	0.833454	0.799041	0.799041	0.340688	0.0535829	0.426371
348	17	P	0.464252	0.702536	0.583394	0.583394	0.442772	-0.247485	0.758958
349	17	S	0.60449	0.751462	0.677976	0.677976	0.306807	-0.0267484	0.452534
350	17	T	0.643117	0.8396	0.741358	0.741358	0.366345	0.0236227	0.494154
351	17	N	0.631711	0.858782	0.745246	0.745246	0.332161	-0.234941	0.445707
352	17	Q	0.567889	0.902146	0.735018	0.735018	0.347451	-0.0340398	0.472711
353	17	H	0.572249	0.857823	0.715036	0.715036	0.308627	0.0449682	0.431625
354	17	R	0.641976	0.814849	0.728412	0.728412	0.326312	-0.356458	0.447977
355	17	K	0.526875	0.80042	0.663647	0.663647	0.450507	-0.28414	0.678836
356	17	D	0.641434	0.863562	0.752498	0.752498	0.390932	-0.260918	0.519512
357	17	E	0.662842	0.630602	0.646722	0.646722	0.404323	0.0759531	0.625187
358	18	*	0.993098	0.993412	0.993255	0	0.985402	-0.920508	0.992094
359	18	W	0.546147	0.875865	0.711006	0.711006	0.327143	-0.25093	0.460112
360	18	Y	0.544368	0.590835	0.567602	0.567602	0.180571	-0.313227	0.318129
361	18	F	0.565873	0.797667	0.68177	0.68177	0.345538	-0.0416675	0.506824
362	18	L	0.656081	0.903575	0.779828	0.779828	0.341792	-0.157625	0.438292
363	18	M	0.670325	0.921383	0.795854	0.795854	0.304073	-0.247827	0.382071
364	18	I	0.684858	0.866959	0.775908	0.775908	0.327158	0.0184454	0.421646
365	18	V	0.684882	0.903337	0.794109	0.794109	0.471083	-0.0982175	0.593221
366	18	C	0.631324	0.896784	0.764054	0.764054	0.347443	-0.110517	0.454736
367	18	A	0.496938	0.886105	0.691521	0.691521	0.270769	-0.21308	0.391556
368	18	G	0.555093	0.792249	0.673671	0.673671	0.337635	-0.347944	0.501187
369	18	P	0.945367	0.977569	0.961468	0	0.535224	-1.11984	0.556674
370	18	S	0.537178	0.857508	0.697343	0.697343	0.322924	-0.0652947	0.463078
371	18	T	0.674081	0.798687	0.736384	0.736384	0.328935	-0.0764152	0.446689
372	18	N	0.604922	0.717298	0.66111	0.66111	0.349263	-0.279783	0.528298
373	18	Q						0.100503
374	18	H	0.535185	0.853511	0.694348	0.694348	0.386474	-0.299093	0.556601
375	18	R	0.559512	0.844136	0.701824	0.701824	0.349505	-0.226164	0.497995
376	18	K	0.650868	0.887907	0.769388	0.769388	0.341078	-0.307195	0.443311
377	18	D	0.477923	0.794671	0.636297	0.636297	0.169498	-0.138767	0.266383
378	18	E	0.607341	0.957513	0.782427	0.782427	0.250684	-0.0587229	0.320392
379	19	*	0.979416		0.979416	0	0.936883	-0.72922	0.956572
380	19	W						-0.15873
381	19	Y	0.527496	0.902541	0.715018	0.715018	0.201522	-0.143539	0.281842
382	19	F	0.722422	0.948876	0.835649	0.835649	0.350761	-0.110114	0.419747
383	19	L	0.672076	0.888671	0.780374	0.780374	0.325544	-0.0429349	0.417164
384	19	M						0.179624
385	19	I	0.730607	0.923209	0.826908	0.826908	0.296219	0.0309157	0.358225
386	19	V	0.752408	0.913719	0.833063	0.833063	0.360539	0.0616052	0.432787
387	19	C						-0.0350645
388	19	A	0.627344	0.846229	0.736786	0.736786	0.424171	0.114141	0.575705
389	19	G	0.481187	0.73868	0.609934	0.609934	0.367603	-0.569164	0.602693
390	19	P	0.444395	0.64743	0.545912	0.545912	0.367915	-0.150956	0.673944
391	19	S	0.60705	0.832539	0.719795	0.719795	0.352297	-0.0619741	0.489441
392	19	T	0.615894	0.879237	0.747565	0.747565	0.280662	-0.0587455	0.375434
393	19	N	0.699455	0.728791	0.714123	0.714123	0.272798	0.0117771	0.382005
394	19	Q	0.588523	0.870983	0.729753	0.729753	0.260273	-0.211513	0.356659
395	19	H	0.600985	0.78959	0.695288	0.695288	0.37694	-0.317333	0.542135
396	19	R	0.577502	0.877043	0.727273	0.727273	0.364297	-0.182713	0.500908
397	19	K	0.637852	0.878206	0.758029	0.758029	0.410578	-0.105165	0.541639
398	19	D	0.485499	0.637378	0.561438	0.561438	0.293372	-0.128396	0.522536
399	19	E	0.67132	0.831245	0.751282	0.751282	0.308433	-0.156755	0.410541
400	20	*	0.966979	0.975015	0.970997	0	0.983913	-0.824312	1.0133
401	20	W	0.427095	0.395556	0.411326	0.411326	0.405205	-0.719788	0.985119
402	20	Y	0.527365	0.81013	0.668748	0.668748	0.362314	0.11255	0.541779
403	20	F	0.840955		0.840955	0.840955	0.330667	0.0760152	0.393204
404	20	L	0.636287	0.8742	0.755243	0.755243	0.299377	0.227114	0.396398
405	20	M	0.91099	0.244641	0.577815	0.577815	0.153457	0.00409678	0.265581
406	20	I	0.534472	0.666393	0.600432	0.600432	0.244499	0.0688984	0.407205
407	20	V	0.549077	0.669189	0.609133	0.609133	0.236043	-0.00417032	0.387506
408	20	C	0.59722	0.584305	0.590763	0.590763	0.303537	-0.125311	0.513805
409	20	A	0.543414	0.651901	0.597657	0.597657	0.380742	-0.117329	0.637057
410	20	G	0.52122	0.614134	0.567677	0.567677	0.320902	-0.233353	0.56529
411	20	P	0.97703	0.993793	0.985411	0	0.379081	-0.993039	0.384693
412	20	S	0.633442	0.587162	0.610302	0.610302	0.305906	-0.0303259	0.501236
413	20	T	0.530206	0.708487	0.619346	0.619346	0.298213	-0.12554	0.481497
414	20	N	0.735543	0.669374	0.702459	0.702459	0.387397	-0.310191	0.551488
415	20	Q	0.556906	0.695685	0.626296	0.626296	0.466435	-0.512909	0.744752
416	20	H	0.561893	0.840385	0.701139	0.701139	0.340928	-0.107504	0.486249
417	20	R	0.673405	0.738747	0.706076	0.706076	0.184307	0.0681934	0.261031
418	20	K	0.645555	0.890153	0.767854	0.767854	0.323129	0.046913	0.42082
419	20	D	0.769806	0.757417	0.763611	0.763611	0.505261	-0.784714	0.661673
420	20	E	0.476572	0.750074	0.613323	0.613323	0.351856	-0.903642	0.573688
421	21	*	0.981693	0.99763	0.989662	0	0.99409	-0.5592	1.00447
422	21	W						-0.188655
423	21	Y	0.527414	0.38332	0.455367	0.455367	0.498086	0.0537435	1.09381
424	21	F	0.484013	0.208133	0.346073	0.346073	0.509576	-0.166032	1.47245
425	21	L	0.541961	0.518134	0.530048	0.530048	0.33554	-0.157109	0.633037
426	21	M						0.218748
427	21	I	0.506684	0.820343	0.663514	0.663514	0.517613	-0.180261	0.780109
428	21	V	0.716327	0.844235	0.780281	0.780281	0.565858	-0.0285188	0.725198
429	21	C	0.379877	0.590784	0.48533	0.48533	0.390638	-0.0483823	0.80489
430	21	A	0.52337	0.417076	0.470223	0.470223	0.365024	-0.0137191	0.77628
431	21	G	0.465109	0.310577	0.387843	0.387843	0.285651	-0.117018	0.736513
432	21	P	0.385436	0.334139	0.359787	0.359787	0.388944	-0.105109	1.08104
433	21	S	0.606185	0.842343	0.724264	0.724264	0.293357	0.039741	0.405042
434	21	T	0.715789	0.978933	0.847361	0.847361	0.40067	0.0315554	0.472845
435	21	N	0.387372	0.672433	0.529902	0.529902	0.316846	0.0110261	0.597933
436	21	Q	0.684064	0.885009	0.784536	0.784536	0.342947	-0.0578471	0.437133
437	21	H	0.443538	0.505923	0.47473	0.47473	0.322463	-0.127415	0.679255
438	21	R	0.720911	0.899496	0.810204	0.810204	0.312266	-0.0816067	0.385417
439	21	K	0.554913	0.780687	0.6678	0.6678	0.397404	-0.132967	0.595094
440	21	D	0.429628	0.624311	0.526969	0.526969	0.463468	-0.105335	0.879497
441	21	E	0.695927	0.89881	0.797368	0.797368	0.22966	0.00372632	0.288022
442	22	*	0.961233	0.991704	0.976468	0	0.970853	-1.06542	0.994249
443	22	W	0.960568	1	0.980284	0	0.956568	-1.10815	0.975807
444	22	Y	0.994927	0.996356	0.995641	0	0.979506	-1.03395	0.983794
445	22	F	1	0.927671	0.963835	0	0.461418	-0.963705	0.478731
446	22	L	0.989767	0.969655	0.979711	0	0.643964	-1.11359	0.6573
447	22	M	0.407976	0.911404	0.65969	0.65969	0.39127	-0.903343	0.593112
448	22	I	0.914328	0.995779	0.955054	0	0.431367	-1.04787	0.451668
449	22	V	0.479014	0.424126	0.45157	0.45157	0.392096	-1.21027	0.868295
450	22	C	0.39082	0.445425	0.418122	0.418122	0.421515	-0.320726	1.00811
451	22	A	0.765641	0.91602	0.840831	0.840831	0.33307	-0.047099	0.396121
452	22	G	0.568559	0.640288	0.604423	0.604423	0.334309	-0.247855	0.553104
453	22	P	0.982265	0.995785	0.989025	0	0.984801	-0.909066	0.995729
454	22	S	0.431989	0.504643	0.468316	0.468316	0.382234	-0.876509	0.816189
455	22	T	0.594007	0.844804	0.719406	0.719406	0.454852	-0.991033	0.632261
456	22	N	0.962796	0.991299	0.977048	0	0.971964	-1.17674	0.994797
457	22	Q	0.970995	0.998639	0.984817	0	0.989312	-1.2952	1.00456
458	22	H	0.932448	0.995027	0.963737	0	0.970191	-1.15377	1.0067
459	22	R	0.957108	0.992787	0.974948	0	0.976087	-0.956598	1.00117
460	22	K	0.944834	0.996222	0.970528	0	0.968549	-1.03984	0.997961
461	22	D	1	0.955908	0.977954	0	0.938025	-1.13097	0.959171
462	22	E	0.969766	1	0.984883	0	0.989138	-1.12922	1.00432
463	23	*						-1.03007
464	23	W						-1.18508
465	23	Y						-1.15099
466	23	F	0.068074	0.022701	0.0453875	0.0453875	0	-1.02457	0
467	23	L	0.708539	0.944925	0.826732	0.826732	0.200255	0.0215483	0.242225
468	23	M	0.477524	0.78681	0.632167	0.632167	0.367992	-0.726086	0.582112
469	23	I	0.31902	0.15214	0.23558	0.23558	0.256007	-0.171499	1.08671
470	23	V	0.282428	0.112151	0.197289	0.197289	0.247	-0.562352	1.25197
471	23	C						-0.70605
472	23	A	0.160572	0.042486	0.101529	0.101529	0.282302	-1.03061	2.78051
473	23	G	0.288141	0.143992	0.216067	0.216067	0.441295	-1.26278	2.0424
474	23	P	0.986552	0.97892	0.982736	0	0.986563	-1.00897	1.00389
475	23	S	0.107297	0.111354	0.109325	0.109325	0.311375	-1.04881	2.84816
476	23	T	0.219069	0.0933637	0.156217	0.156217	0.223484	-0.979523	1.43061
477	23	N	0.134176	0.0733648	0.10377	0.10377	0.298674	-1.10617	2.87822
478	23	Q	0.177226	0.0734962	0.125361	0.125361	0.276711	-0.773065	2.20731
479	23	H	0.105775	0.0741499	0.0899626	0.0899626	0.280932	-1.21104	3.12277
480	23	R	0.119899	0.0722385	0.0960686	0.0960686	0.267409	-1.17566	2.78352
481	23	K	0.184314	0.12134	0.152827	0.152827	0.374295	-0.854181	2.44914
482	23	D	0.488908	0.580099	0.534504	0.534504	0.57128	-1.00519	1.0688
483	23	E	0.125566	0.0474528	0.0865092	0.0865092	0.287351	-1.16372	3.32162
484	24	*	0.974313	0.873352	0.923833	0	0.98285	-1.19048	1.06388
485	24	W	0.131274		0.131274	0.131274	0.299267	-1.11683	2.27971
486	24	Y	0.167415	0.0175661	0.0924907	0.0924907	0.278821	-0.923472	3.01458
487	24	F	0.267601	0.0610228	0.164312	0.164312	0.432596	-0.763867	2.63277
488	24	L	0.73771	0.865809	0.80176	0.80176	0.307767	0.122007	0.383864
489	24	M	0.456903	0.423061	0.439982	0.439982	0.39997	0.00450867	0.909061
490	24	I	0.49742	0.204035	0.350727	0.350727	0.293021	-0.0595249	0.835467
491	24	V	0.278114	0.134526	0.20632	0.20632	0.392629	-0.556358	1.90301
492	24	C	0.178765	0.142976	0.160871	0.160871	0.377798	-1.06617	2.34845
493	24	A	0.220158	0.0932403	0.156699	0.156699	0.359225	-0.851195	2.29245
494	24	G	0.400855	0.300773	0.350814	0.350814	0.61	-1.22858	1.73881
495	24	P	0.115859	0.105339	0.110599	0.110599	0.428594	-1.10756	3.87522
496	24	S	0.434892	0.334625	0.384759	0.384759	0.627479	-1.06271	1.63084
497	24	T	0.123032	0.071115	0.0970736	0.0970736	0.376087	-1.00334	3.87424
498	24	N	0.987644	0.985593	0.986619	0	0.97842	-1.20573	0.99169
499	24	Q	0.479766	0.457734	0.46875	0.46875	0.562069	-1.09753	1.19908
500	24	H	0.562717	0.969983	0.76635	0.76635	0.485834	-1.07298	0.633959
501	24	R	0.805738	0.969446	0.887592	0	0.870848	-1.17326	0.981136
502	24	K	0.671314	0.988973	0.830144	0.830144	0.806682	-0.889777	0.971738
503	24	D	0.997557	0.852631	0.925094	0	0.953786	-1.0581	1.03101
504	24	E	1	0.869236	0.934618	0	0.981176	-1.29341	1.04981
505	25	*	0.990188	0.964096	0.977142	0	0.991236	-1.10157	1.01442
506	25	W	0.200194	0.154381	0.177288	0.177288	0.42269	-1.23595	2.3842
507	25	Y	0.192771	0.0468038	0.119788	0.119788	0.271588	-1.00848	2.26725
508	25	F	0.264267	0.153882	0.209075	0.209075	0.476543	-1.13019	2.2793
509	25	L	0.199169	0.106563	0.152866	0.152866	0.443729	-1.04548	2.90273
510	25	M	0.130657	0.178008	0.154333	0.154333	0.429392	-1.28177	2.78225
511	25	I	0.140669	0.0897338	0.115201	0.115201	0.438852	-1.09345	3.80943
512	25	V	0.14665	0.0575907	0.10212	0.10212	0.329179	-1.13402	3.22345
513	25	C	0.0726265	0.0597859	0.0662062	0.0662062	0.28427	-1.1739	4.29371
514	25	A	0.11965	0.0871142	0.103382	0.103382	0.270847	-1.15173	2.61987
515	25	G	0.147476	0.107087	0.127282	0.127282	0.381167	-1.1269	2.99467
516	25	P	0.968035	0.92435	0.946193	0	0.980668	-0.982511	1.03644
517	25	S	0.174942	0.0593212	0.117131	0.117131	0.3397	-1.09831	2.90016
518	25	T	0.0922484	0.0544902	0.0733693	0.0733693	0.275798	-0.994785	3.75904
519	25	N	0.169869	0.0210821	0.0954755	0.0954755	0.437939	-1.15796	4.58692
520	25	Q	0.192375	0.0964631	0.144419	0.144419	0.361563	-1.20199	2.50356
521	25	H	0.0863366	0.0262781	0.0563073	0.0563073	0.222954	-1.0173	3.95959
522	25	R	0.384195	0.210147	0.297171	0.297171	0.504345	-1.13791	1.69715
523	25	K	0.429167	0.39676	0.412963	0.412963	0.468178	-1.18153	1.1337
524	25	D	0.594846	0.852249	0.723547	0.723547	0.2436	0.0784124	0.336675
525	25	E	0.125319	0.12526	0.12529	0.12529	0.37031	-0.755706	2.95563
526	26	*	0.991136	0.997714	0.994425	0	0.986733	-0.88425	0.992265
527	26	W	0.114149	0.0185984	0.0663735	0.0663735	0.313562	-1.22201	4.72421
528	26	Y	0.0985437	0.00546776	0.0520057	0.0520057	0.330178	-1.01341	6.34887
529	26	F	0.0543974	0.0790149	0.0667062	0.0667062	0.251354	-0.92728	3.76807
530	26	L	0.120102	0.0242379	0.0721698	0.0721698	0.262077	-0.999164	3.6314
531	26	M	0.07979	0.00278242	0.0412862	0.0412862	0.178161	-1.05164	4.31526
532	26	I	0.125971	0.0430331	0.0845022	0.0845022	0.374457	-1.12341	4.43133
533	26	V	0.0773653	0.0228963	0.0501308	0.0501308	0.26275	-1.03367	5.24128
534	26	C	0.104961	0.10537	0.105165	0.105165	0.229578	-1.0115	2.18303
535	26	A	0.123906	0.0706862	0.097296	0.097296	0.30681	-1.05944	3.15336
536	26	G	0.0900909	0.0317884	0.0609396	0.0609396	0.285125	-1.09493	4.6788
537	26	P	0.108664	0.0708443	0.0897541	0.0897541	0.31384	-1.06579	3.49666
538	26	S	0.235505	0.118756	0.177131	0.177131	0.351634	-0.148833	1.98517
539	26	T	0.741323	0.92084	0.831082	0.831082	0.362267	-0.0768928	0.435898
540	26	N	0.101959	0.0360167	0.0689877	0.0689877	0.32644	-0.946913	4.73186
541	26	Q	0.107436	0.0343208	0.0708784	0.0708784	0.339976	-1.07441	4.79661
542	26	H	0.102815	0.0307684	0.0667916	0.0667916	0.331528	-1.1319	4.96363
543	26	R	0.113404	0.0765059	0.0949551	0.0949551	0.317267	-1.03406	3.34124
544	26	K	0.0996539	0.154934	0.127294	0.127294	0.320203	-1.15942	2.51546
545	26	D	0.185255	0.0799868	0.132621	0.132621	0.301286	-1.03184	2.27179
546	26	E	0.10687	0.0789684	0.0929193	0.0929193	0.213632	-0.772181	2.29911
547	27	*	0.975499	0.959971	0.967735	0	0.984491	-1.32736	1.01731
548	27	W	0.087953	0.0346458	0.0612994	0.0612994	0.299115	-1.26896	4.87957
549	27	Y	0.080762	0.0620634	0.0714127	0.0714127	0.178304	-1.18578	2.49681
550	27	F	0.105293	0.0456613	0.0754772	0.0754772	0.28249	-1.27569	3.74272
551	27	L	0.136174	0.0840529	0.110114	0.110114	0.261797	-1.25846	2.37752
552	27	M	0.220987	0.0396399	0.130313	0.130313	0.132932	-0.837213	1.02009
553	27	I	0.247278	0.0382684	0.142773	0.142773	0.295784	-1.0956	2.0717
554	27	V	0.156243	0.0845996	0.120421	0.120421	0.410476	-0.957399	3.40867
555	27	C	0.0759225	0.144873	0.110398	0.110398	0.139237	-1.08421	1.26123
556	27	A	0.0844654	0.0409802	0.0627228	0.0627228	0.24914	-0.0599607	3.97208
557	27	G	0.738904	0.908652	0.823778	0.823778	0.302271	0.0236626	0.366933
558	27	P	0.921063	0.990969	0.956016	0	0.966023	-1.2285	1.01047
559	27	S	0.0998164	0.0649536	0.082385	0.082385	0.250763	-1.17997	3.04379
560	27	T	0.0869443	0.045888	0.0664162	0.0664162	0.270682	-1.02487	4.07555
561	27	N	0.0642532	0.0417835	0.0530183	0.0530183	0.249836	-1.07829	4.71225
562	27	Q	0.0990305	0	0.0495152	0.0495152	0.279041	-1.07829	5.63545
563	27	H	0.122281	0.0211435	0.0717121	0.0717121	0.456633	-1.23458	6.36758
564	27	R	0.0895802	0.0905436	0.0900619	0.0900619	0.349985	-1.15444	3.88605
565	27	K	0.0969031	0.0624341	0.0796686	0.0796686	0.320108	-1.22415	4.01799
566	27	D	0.077157	0.0105997	0.0438783	0.0438783	0.187835	-1.12649	4.28081
567	27	E	0.142641	0.0261723	0.0844065	0.0844065	0.202901	-1.12638	2.40385
568	28	*	0.97575	0.988052	0.981901	0	0.991631	-0.97812	1.00991
569	28	W	0.131146	0.0407134	0.0859299	0.0859299	0.298844	-0.917279	3.47776
570	28	Y	0.0974473	0.0734386	0.085443	0.085443	0.282302	-1.11092	3.30398
571	28	F	0.122319	0.0595778	0.0909483	0.0909483	0.242841	-1.24849	2.6701
572	28	L	0.127691	0.0378183	0.0827544	0.0827544	0.30292	-1.04668	3.66047
573	28	M	0.255545	0.0534575	0.154501	0.154501	0.178876	-1.05906	1.15776
574	28	I	0.146238	0.0569474	0.101593	0.101593	0.302798	-1.19915	2.98051
575	28	V	0.0757118	0.0305881	0.05315	0.05315	0.313255	-1.0302	5.89379
576	28	C	0.125205	0.0399594	0.082582	0.082582	0.260529	-1.12262	3.15479
577	28	A	0.630778	0.839982	0.73538	0.73538	0.313753	-0.0389365	0.426654
578	28	G	0.151248	0.0446016	0.0979246	0.0979246	0.356038	-1.06354	3.63584
579	28	P	0.140592	0.16464	0.152616	0.152616	0.331296	-1.12007	2.17078
580	28	S	0.853931	0.964116	0.909024	0	0.613091	-0.994736	0.67445
581	28	T	0.0769415	0.0369644	0.0569529	0.0569529	0.272901	-1.04564	4.7917
582	28	N	0.0769578	0.0860602	0.081509	0.081509	0.240969	-1.24252	2.95635
583	28	Q	0.133204	0.0330214	0.0831127	0.0831127	0.317091	-1.19128	3.81519
584	28	H	0.103032	0.0658742	0.0844529	0.0844529	0.198194	-1.05868	2.3468
585	28	R	0.232878	0.0569394	0.144909	0.144909	0.289582	-0.956115	1.99837
586	28	K	0.0707496	0.0556392	0.0631944	0.0631944	0.303589	-1.1189	4.80405
587	28	D	0.177015	0.0651997	0.121108	0.121108	0.302814	-1.16229	2.50037
588	28	E	0.0947078	0.0368546	0.0657812	0.0657812	0.234643	-1.04845	3.56702
589	29	*	0.973028	0.978664	0.975846	0	0.989696	-1.03921	1.01419
590	29	W	0.186328	0.0914036	0.138866	0.138866	0.317264	-1.20331	2.28467
591	29	Y	0.0454193	0.0340027	0.039711	0.039711	0.332439	-0.444861	8.37145
592	29	F	0.116933	0.0299522	0.0734427	0.0734427	0.272393	-1.27967	3.70892
593	29	L	0.131757	0.0957792	0.113768	0.113768	0.400377	-1.15038	3.51924
594	29	M						-0.880714
595	29	I	0.081079	0.0609562	0.0710176	0.0710176	0.365613	-0.920591	5.14821
596	29	V	0.107028	0.0564223	0.0817252	0.0817252	0.487665	-0.975951	5.96713
597	29	C	0.0941114	0.0466497	0.0703805	0.0703805	0.282036	-1.335	4.0073
598	29	A	0.163861	0.0669519	0.115406	0.115406	0.153467	-0.841732	1.3298
599	29	G	0.143227	0.055531	0.099379	0.099379	0.241914	-1.04175	2.43426
600	29	P	0.139211	0.0334551	0.0863332	0.0863332	0.221457	-1.2057	2.56514
601	29	S	0.131141	0.0517241	0.0914327	0.0914327	0.330075	-1.10515	3.61003
602	29	T	0.104174	0.0865349	0.0953544	0.0953544	0.197676	-1.17507	2.07306
603	29	N	0.0859021	0.0458279	0.065865	0.065865	0.330534	-1.09186	5.01836
604	29	Q	0.145601	0.0701313	0.107866	0.107866	0.176807	-1.27183	1.63913
605	29	H	0.116689	0.0603833	0.0885362	0.0885362	0.265611	-1.13103	3.00002
606	29	R	0.14486	0.0769914	0.110926	0.110926	0.188735	-1.20343	1.70145
607	29	K	0.0844442	0.0679502	0.0761972	0.0761972	0.252447	-1.28812	3.31307
608	29	D	0.352778	0.870881	0.61183	0.61183	0.373332	0.0294006	0.61019
609	29	E	0.0817592	0.0590718	0.0704155	0.0704155	0.263475	-0.854146	3.74172
610	30	*	0.978866	1	0.989433	0	0.975798	-0.773259	0.986219
611	30	W	0.140674	0.319719	0.230197	0.230197	0.303125	-1.40303	1.31681
612	30	Y	0.486538		0.486538	0.486538	0.256032	-1.52584	0.526231
613	30	F						-1.04891
614	30	L	0.543931	0.493077	0.518504	0.518504	0.507245	-1.36713	0.978286
615	30	M	0.61319	0.715377	0.664284	0.664284	0.208882	-1.22525	0.314447
616	30	I	0.771085	0.707833	0.739459	0.739459	0.436332	-1.38708	0.590069
617	30	V	0.606747	0.828883	0.717815	0.717815	0.282694	-1.22924	0.393826
618	30	C	0.587055	0.987141	0.787098	0.787098	0.532375	-1.31158	0.676377
619	30	A	0.470085	0.7312	0.600643	0.600643	0.321424	-1.40092	0.535133
620	30	G	0.436286	0.408759	0.422522	0.422522	0.376682	-1.39825	0.891507
621	30	P	0.428354	0.541897	0.485125	0.485125	0.61251	-1.28031	1.26258
622	30	S	0.555524	0.239325	0.397424	0.397424	0.39679	-1.18462	0.998404
623	30	T	0.551706	0.719877	0.635791	0.635791	0.427783	-1.22202	0.672835
624	30	N	0.320712	0.199592	0.260152	0.260152	0.402204	-1.13232	1.54603
625	30	Q	0.203619	0.58382	0.393719	0.393719	0.384618	-1.30002	0.976884
626	30	H	0.633357	0.351276	0.492316	0.492316	0.297121	-1.23363	0.603516
627	30	R	0.186126	0.147686	0.166906	0.166906	0.220758	-1.23581	1.32265
628	30	K	0.307476	0.222934	0.265205	0.265205	0.21672	-1.38104	0.817179
629	30	D						0.0032242
630	30	E	0.759924	0.821141	0.790533	0.790533	0.475616	-0.977075	0.60164
631	31	*	1	0.990627	0.995313	0	0.982199	-1.02377	0.986824
632	31	W	0.974349	0.939218	0.956783	0	0.988436	-1.70322	1.03308
633	31	Y	0.98449	1	0.992245	0	0.988898	-1.18999	0.996627
634	31	F	0.99191	0.987805	0.989858	0	0.516108	-1.51237	0.521396
635	31	L	0.404211	0.356021	0.380116	0.380116	0.45385	-1.39159	1.19398
636	31	M						-1.60557
637	31	I	0.366818	0.246337	0.306578	0.306578	0.427746	-1.31939	1.39523
638	31	V	0.568893	0.587909	0.578401	0.578401	0.462971	-1.39068	0.800433
639	31	C	0.415282	0.295039	0.355161	0.355161	0.364353	-0.947789	1.02588
640	31	A	0.323188	0.193779	0.258484	0.258484	0.250805	-1.18245	0.970293
641	31	G	0.417939	0.855864	0.636902	0.636902	0.461181	-1.55965	0.724101
642	31	P	0.978161	0.969176	0.973668	0	0.590686	-1.47686	0.60666
643	31	S	0.483307	0.639328	0.561317	0.561317	0.290293	-0.271342	0.517163
644	31	T	0.612898	0.85245	0.732674	0.732674	0.218922	-0.140008	0.298799
645	31	N	0.46845	0.246758	0.357604	0.357604	0.336617	-1.06852	0.941312
646	31	Q	0.983306	0.992067	0.987686	0	0.984721	-1.43492	0.996998
647	31	H	0.943679	0.987349	0.965514	0	0.988415	-1.33102	1.02372
648	31	R	0.983442	0.955523	0.969483	0	0.975228	-1.43583	1.00593
649	31	K	0.965945	0.993146	0.979545	0	0.987981	-1.04156	1.00861
650	31	D	1		1	0	0.973247	-1.60424	0.973247
651	31	E	0.987207	0.977014	0.982111	0	0.989502	-1.20162	1.00753
652	32	*	0.975723	1	0.987862	0	0.99166	-1.13864	1.00384
653	32	W	0.147473	0.0195658	0.0835194	0.0835194	0.535965	-1.1409	6.41725
654	32	Y	0.0863443	0.0474442	0.0668942	0.0668942	0.254243	-1.34653	3.80067
655	32	F	0.140147	0.0558952	0.0980212	0.0980212	0.283086	-1.40952	2.88801
656	32	L	0.393808	0.389142	0.391475	0.391475	0.258073	-1.24831	0.659232
657	32	M	0.302147	0.0113052	0.156726	0.156726	0.259533	-1.34365	1.65597
658	32	I	0.279648	0.265473	0.272561	0.272561	0.219075	-0.666879	0.803766
659	32	V	0.529151	0.978243	0.753697	0.753697	0.33995	-0.087192	0.451043
660	32	C	0.65828	0.854618	0.756449	0.756449	0.32561	-0.314882	0.430446
661	32	A	0.555793	0.383185	0.469489	0.469489	0.349343	-1.23478	0.744092
662	32	G	0.968688	0.991282	0.979985	0	0.923994	-1.24682	0.942866
663	32	P	0.982871	0.92883	0.95585	0	0.989445	-1.41051	1.03515
664	32	S	0.143381	0.0839083	0.113644	0.113644	0.33627	-1.18454	2.95897
665	32	T	0.361564	0.0924815	0.227023	0.227023	0.36996	-1.27954	1.62962
666	32	N	0.16248	0.110816	0.136648	0.136648	0.36008	-1.30688	2.63509
667	32	Q	0.253011	0.0301242	0.141567	0.141567	0.334878	-1.52155	2.3655
668	32	H	0.115679	0.0435712	0.0796253	0.0796253	0.259733	-1.42047	3.26194
669	32	R	0.0914077	0.0983087	0.0948582	0.0948582	0.281482	-1.47978	2.9674
670	32	K	0.12844	0.0592598	0.0938501	0.0938501	0.334556	-1.2708	3.56479
671	32	D	0.975633	0.995378	0.985505	0	0.976343	-0.825109	0.990703
672	32	E	0.279999	0.129126	0.204562	0.204562	0.0841773	-0.514195	0.4115
673	33	*	0.985851	0.931281	0.958566	0	0.99286	-0.980083	1.03578
674	33	W	0.945633	1	0.972816	0	0.537347	-1.26045	0.552363
675	33	Y	0.999548	1	0.999774	0	0.620216	-1.46652	0.620357
676	33	F	0.895796	0.99277	0.944283	0	0.336984	0.0162852	0.356867
677	33	L	0.703257	0.893051	0.798154	0.798154	0.369047	-0.0849565	0.462376
678	33	M	0.777925	1	0.888963	0	0.269851	-0.133821	0.303557
679	33	I	0.703159	0.973728	0.838444	0.838444	0.311979	-0.157861	0.372093
680	33	V	0.779397	0.921749	0.850573	0.850573	0.308894	0.0187492	0.36316
681	33	C	0.511356	0.747305	0.62933	0.62933	0.376016	-0.238705	0.597486
682	33	A	0.788632	0.967368	0.878	0.878	0.52502	-1.25744	0.597973
683	33	G	0.984628	0.991336	0.987982	0	0.98084	-1.47662	0.992771
684	33	P	0.991155	0.979998	0.985577	0	0.986005	-1.30946	1.00043
685	33	S	0.974856	0.979733	0.977295	0	0.566036	-1.38266	0.579186
686	33	T	0.61482	0.961816	0.788318	0.788318	0.43168	-0.956788	0.547596
687	33	N	0.928681	0.998452	0.963567	0	0.929281	-1.40342	0.964418
688	33	Q	0.968065	0.989118	0.978592	0	0.856217	-1.24456	0.874949
689	33	H	0.960503	0.804807	0.882655	0	0.638492	-1.50248	0.723376
690	33	R	0.991011	0.992725	0.991868	0	0.989901	-1.37837	0.998016
691	33	K	0.969825	1	0.984912	0	0.982471	-1.41191	0.997521
692	33	D	0.996127	0.993912	0.995019	0	0.985688	-1.26114	0.990622
693	33	E	0.990997	0.917002	0.954	0	0.992348	-1.28712	1.0402
694	34	*	0.993566	0.991234	0.9924	0	0.993591	-0.960406	1.0012
695	34	W	0.671623	0.870548	0.771085	0.771085	0.319798	-1.09755	0.414738
696	34	Y	0.673354	0.921772	0.797563	0.797563	0.341259	-0.317444	0.427877
697	34	F	0.545697	0.962312	0.754004	0.754004	0.331093	-0.596938	0.439113
698	34	L	0.709633	0.969162	0.839397	0.839397	0.324206	-0.820437	0.386237
699	34	M						-0.31914
700	34	I	0.840042	0.952877	0.89646	0	0.437257	-0.553955	0.48776
701	34	V	0.55319	0.907028	0.730109	0.730109	0.154109	-0.190854	0.211077
702	34	C	0.755952	0.868921	0.812437	0.812437	0.300641	-0.323737	0.370049
703	34	A	0.680949	0.924317	0.802633	0.802633	0.241777	-0.122589	0.30123
704	34	G	0.626297	0.87337	0.749834	0.749834	0.316837	-0.118689	0.422543
705	34	P	0.847276	0.996087	0.921682	0	0.326624	-1.4206	0.354378
706	34	S	0.616987	0.948084	0.782535	0.782535	0.271409	-0.157206	0.346832
707	34	T	0.699188	0.929092	0.81414	0.81414	0.370142	-0.171062	0.454642
708	34	N	0.661891	0.878138	0.770015	0.770015	0.418438	-0.209987	0.543416
709	34	Q	0.888049	1	0.944024	0	0.456806	-0.108908	0.483892
710	34	H	0.72344	0.909961	0.8167	0.8167	0.398174	-0.273996	0.48754
711	34	R	0.765538	0.800164	0.782851	0.782851	0.405594	-0.721943	0.518098
712	34	K	0.808587	0.986666	0.897626	0	0.487492	-0.466568	0.543091
713	34	D	0.723685	0.757139	0.740412	0.740412	0.375093	-0.182172	0.5066
714	34	E	0.665446	0.83169	0.748568	0.748568	0.275842	-0.13804	0.368493
715	35	*	0.969029	0.966533	0.967781	0	0.995554	-0.9017	1.0287
716	35	W	0.511897	0.85415	0.683023	0.683023	0.343753	-0.429956	0.503281
717	35	Y						-0.409624
718	35	F	0.723714	0.664284	0.693999	0.693999	0.153589	-0.327389	0.22131
719	35	L	0.427438	0.530791	0.479114	0.479114	0.375584	-0.434105	0.783914
720	35	M	0.455911	0.740039	0.597975	0.597975	0.160921	-0.199081	0.26911
721	35	I	0.526505	0.69828	0.612393	0.612393	0.246303	-0.350695	0.402197
722	35	V	0.486067	0.583551	0.534809	0.534809	0.30521	-0.415909	0.57069
723	35	C	0.437121	0.652011	0.544566	0.544566	0.346544	-0.389762	0.636367
724	35	A	0.534977	0.758844	0.646911	0.646911	0.34209	-0.377881	0.528806
725	35	G	0.606166	0.907286	0.756726	0.756726	0.317399	-0.408999	0.419437
726	35	P	0.683702	0.749685	0.716693	0.716693	0.277341	-0.29285	0.386973
727	35	S	0.594506	0.698258	0.646382	0.646382	0.336355	-0.257275	0.520365
728	35	T	0.631718	0.78953	0.710624	0.710624	0.343627	-0.268796	0.483556
729	35	N	0.57245	0.739789	0.656119	0.656119	0.256344	-0.200965	0.390698
730	35	Q	0.4453	0.638006	0.541653	0.541653	0.308175	-0.30331	0.568954
731	35	H	0.510565	0.92019	0.715377	0.715377	0.335882	-0.189719	0.469517
732	35	R	0.551767	0.754465	0.653116	0.653116	0.411254	-0.972095	0.629679
733	35	K	0.578996	0.816989	0.697993	0.697993	0.384783	-0.819474	0.551271
734	35	D	0.572887	0.843558	0.708222	0.708222	0.19637	-0.0949363	0.277272
735	35	E	0.782983	0.908948	0.845966	0.845966	0.186991	-0.0171375	0.221039
736	36	*	0.905996	0.987259	0.946627	0	0.948664	-1.15317	1.00215
737	36	W	0.486196	0.670236	0.578216	0.578216	0.377295	-0.834903	0.652515
738	36	Y	0.604745	0.717655	0.6612	0.6612	0.354892	-1.08259	0.53674
739	36	F	0.543384	0.765911	0.654648	0.654648	0.24671	-0.200731	0.376859
740	36	L	0.698188	0.899268	0.798728	0.798728	0.306699	-0.098118	0.383984
741	36	M						0
742	36	I	0.618116	0.921347	0.769732	0.769732	0.230162	-0.0316083	0.299016
743	36	V	0.572015	0.912704	0.74236	0.74236	0.3768	-0.13183	0.50757
744	36	C	0.643879	0.878086	0.760982	0.760982	0.237822	0.00419538	0.31252
745	36	A	0.737155	0.95812	0.847638	0.847638	0.393819	-0.297986	0.464607
746	36	G	0.620125	0.726284	0.673205	0.673205	0.334319	-1.24842	0.496608
747	36	P	0.689674	0.906157	0.797915	0.797915	0.317843	-1.3095	0.398342
748	36	S	0.572536	0.728315	0.650426	0.650426	0.346834	-0.742304	0.533242
749	36	T	0.544893	0.84328	0.694087	0.694087	0.292674	-0.0814759	0.421669
750	36	N	0.436236	0.695203	0.565719	0.565719	0.45848	-1.25867	0.810436
751	36	Q	0.522802	0.648375	0.585588	0.585588	0.353429	-0.341014	0.603545
752	36	H	0.471304	0.629329	0.550316	0.550316	0.271583	-1.19576	0.493503
753	36	R	0.608996	0.91294	0.760968	0.760968	0.502676	-1.31139	0.660575
754	36	K	0.671566	0.964435	0.818001	0.818001	0.369109	-1.10141	0.451233
755	36	D	0.56905	0.714366	0.641708	0.641708	0.210687	-1.30219	0.328322
756	36	E	0.504775	0.588049	0.546412	0.546412	0.39287	-1.26612	0.719
757	37	*	0.952195	0.965704	0.958949	0	0.984351	-0.876464	1.02649
758	37	W	0.479147	0.939158	0.709152	0.709152	0.194875	-0.0438602	0.2748
759	37	Y	0.731851	0.875908	0.80388	0.80388	0.350634	0.018695	0.436177
760	37	F	0.629038	0.975886	0.802462	0.802462	0.358398	-0.194856	0.446623
761	37	L	0.670021	0.912035	0.791028	0.791028	0.291116	-0.156464	0.368022
762	37	M	0.608614	0.893447	0.75103	0.75103	0.306842	0.0758182	0.408561
763	37	I	0.719718	0.91663	0.818174	0.818174	0.343602	-0.0342768	0.419962
764	37	V	0.773139	0.916072	0.844606	0.844606	0.288046	-0.0685974	0.341042
765	37	C	0.633122	0.895773	0.764448	0.764448	0.216702	-0.123157	0.283475
766	37	A	0.642457	0.881273	0.761865	0.761865	0.285194	-0.0908798	0.374337
767	37	G	0.697885	0.867991	0.782938	0.782938	0.333523	-0.0727841	0.425989
768	37	P	0.642363	0.787127	0.714745	0.714745	0.280434	-0.0580786	0.392355
769	37	S	0.580362	0.872951	0.726657	0.726657	0.303716	-0.0400566	0.417964
770	37	T	0.64329	0.898028	0.770659	0.770659	0.353084	-0.0952157	0.458158
771	37	N	0.258628	0.893807	0.576218	0.576218	0.400052	0.0250302	0.694273
772	37	Q	0.662399	0.923585	0.792992	0.792992	0.246403	-0.00615398	0.310726
773	37	H	0.713185	0.949794	0.83149	0.83149	0.289612	0.0302047	0.348305
774	37	R	0.696387	0.889817	0.793102	0.793102	0.3355	-0.445724	0.423023
775	37	K	0.770069	0.936787	0.853428	0.853428	0.368993	-0.177501	0.432365
776	37	D	0.689759	0.913271	0.801515	0.801515	0.264312	0.0421901	0.329765
777	37	E	0.767245	0.90173	0.834488	0.834488	0.518662	-0.0368393	0.621534
778	38	*	0.983312	0.917163	0.950237	0	0.995858	-1.2499	1.04801
779	38	W	0.796973	0.96069	0.878832	0.878832	0.62916	-1.02575	0.715905
780	38	Y	0.249922	0.762196	0.506059	0.506059	0.470888	-1.36997	0.9305
781	38	F	0.567054	0.871715	0.719385	0.719385	0.356924	-0.264607	0.496152
782	38	L	0.612384	0.89572	0.754052	0.754052	0.361641	-0.0204332	0.479597
783	38	M	0.726854		0.726854	0.726854	0.105417	-0.320807	0.145032
784	38	I	0.641466	0.903052	0.772259	0.772259	0.331545	-0.100048	0.429319
785	38	V	0.535654	0.854564	0.695109	0.695109	0.362349	-0.480008	0.521284
786	38	C	0.568617	0.934743	0.75168	0.75168	0.322496	-1.0422	0.429033
787	38	A	0.75596	0.959777	0.857869	0.857869	0.385902	-1.23238	0.449838
788	38	G	0.557833	0.955308	0.75657	0.75657	0.401638	-1.40418	0.530867
789	38	P	0.548182	0.877907	0.713044	0.713044	0.323322	-1.32333	0.453439
790	38	S	0.766801	0.827288	0.797044	0.797044	0.383393	-1.43767	0.481019
791	38	T	0.636362	0.931203	0.783782	0.783782	0.395263	-1.43988	0.504302
792	38	N	0.784183	0.979675	0.881929	0	0.409741	-1.41862	0.464596
793	38	Q						-1.45626
794	38	H	0.816431	0.978486	0.897458	0	0.303536	-1.17637	0.338217
795	38	R	0.937	0.95467	0.945835	0	0.478872	-1.36828	0.506295
796	38	K	0.917263	0.992743	0.955003	0	0.356607	-1.50052	0.373409
797	38	D	0.895477	1	0.947738	0	0.302561	-1.52268	0.319246
798	38	E	0.345073	0.991683	0.668378	0.668378	0.426589	-1.35414	0.638245
799	39	*	1	0.992073	0.996037	0	0.986628	-0.942598	0.990554
800	39	W	0.572249	0.809153	0.690701	0.690701	0.264817	-0.550632	0.383403
801	39	Y	0.630248	0.651806	0.641027	0.641027	0.40119	-0.165674	0.625855
802	39	F	0.471354	0.534085	0.50272	0.50272	0.287684	-0.749279	0.572255
803	39	L	0.439111	0.672231	0.555671	0.555671	0.26894	-0.376089	0.483991
804	39	M	0.62569	0.592208	0.608949	0.608949	0.307948	-0.345476	0.505703
805	39	I	0.590018	0.633555	0.611786	0.611786	0.238934	-0.292678	0.390551
806	39	V	0.640222	0.687147	0.663685	0.663685	0.318758	-0.284025	0.480285
807	39	C	0.64544	0.580396	0.612918	0.612918	0.352819	-0.317856	0.575639
808	39	A	0.528503	0.865126	0.696814	0.696814	0.451107	-0.199774	0.647385
809	39	G	0.652208	0.791346	0.721777	0.721777	0.266477	-0.0344716	0.369196
810	39	P	0.709721		0.709721	0.709721	0.302674	-0.18822	0.426469
811	39	S	0.610153	0.826725	0.718439	0.718439	0.295954	-0.0136593	0.411941
812	39	T	0.535445	0.801607	0.668526	0.668526	0.300506	-0.249448	0.449506
813	39	N	0.459058	0.784497	0.621777	0.621777	0.263446	0.0218134	0.423699
814	39	Q						-0.0884651
815	39	H	0.283339	0.554093	0.418716	0.418716	0.481011	-0.0834067	1.14878
816	39	R	0.569171	0.758264	0.663717	0.663717	0.290003	-0.325813	0.436937
817	39	K	0.593774	0.788035	0.690904	0.690904	0.331648	-0.216301	0.48002
818	39	D	0.633114	0.755508	0.694311	0.694311	0.271104	-0.307086	0.390465
819	39	E	0.73158	0.733201	0.732391	0.732391	0.265386	-0.216511	0.362356
820	40	*	0.992664	0.943663	0.968164	0	0.993078	-1.05208	1.02573
821	40	W	0.440189	0.645375	0.542782	0.542782	0.383026	-1.05503	0.705672
822	40	Y	0.683895		0.683895	0.683895		-0.511215
823	40	F	0.320419	0.53173	0.426074	0.426074	0.211972	-0.394783	0.497499
824	40	L	0.472055	0.663697	0.567876	0.567876	0.285759	-0.846629	0.503206
825	40	M	0.480969	0.585932	0.533451	0.533451	0.426694	-0.577243	0.799876
826	40	I	0.474271	0.689029	0.58165	0.58165	0.303155	-1.00875	0.521198
827	40	V	0.771145	0.511267	0.641206	0.641206	0.272598	-1.02581	0.425133
828	40	C	0.607741	0.644976	0.626358	0.626358	0.34223	-0.723623	0.54638
829	40	A	0.464702	0.543033	0.503867	0.503867	0.162226	-0.474368	0.321962
830	40	G	0.713125	0.871145	0.792135	0.792135	0.345054	-0.0383404	0.4356
831	40	P	0.607616	0.852855	0.730236	0.730236	0.426616	-1.11133	0.584218
832	40	S	0.309918	0.454292	0.382105	0.382105	0.268744	-0.594221	0.703324
833	40	T	0.54123	0.562249	0.551739	0.551739	0.308875	-0.878009	0.559822
834	40	N	0.542503	0.502245	0.522374	0.522374	0.301692	-0.596699	0.577541
835	40	Q	0.339605	0.597113	0.468359	0.468359	0.139153	-0.571742	0.297107
836	40	H	0.598753	0.447399	0.523076	0.523076	0.296807	-0.573521	0.567426
837	40	R	0.530119	0.69267	0.611395	0.611395	0.321701	-0.817892	0.526176
838	40	K	0.669348	0.676156	0.672752	0.672752	0.33832	-0.851401	0.502889
839	40	D	0.377586	0.51146	0.444523	0.444523	0.40342	-1.03739	0.907535
840	40	E	0.661861	0.540287	0.601074	0.601074	0.293152	-0.922038	0.487714
841	41	*	0.989251	0.993791	0.991521	0	0.983725	-0.825798	0.992138
842	41	W	0.55029	0.661152	0.605721	0.605721	0.402664	-0.217177	0.664769
843	41	Y	0.697638	0.793497	0.745567	0.745567	0.198704	-0.216655	0.266514
844	41	F	0.35469	0.737773	0.546232	0.546232	0.449668	-0.42894	0.823218
845	41	L	0.655387	0.825873	0.74063	0.74063	0.30705	-0.409184	0.41458
846	41	M	0.571177		0.571177	0.571177	0.348015	-0.538798	0.609295
847	41	I	0.567455	0.828591	0.698023	0.698023	0.536089	-0.340472	0.768011
848	41	V	0.689354	0.881069	0.785212	0.785212	0.270896	-0.385347	0.344998
849	41	C	0.72054	0.860674	0.790607	0.790607	0.347054	-0.412549	0.438972
850	41	A	0.641407	0.940279	0.790843	0.790843	0.266472	-0.369413	0.336946
851	41	G	0.593744	0.87457	0.734157	0.734157	0.388011	-0.277659	0.528513
852	41	P	0.770518	0.948358	0.859438	0.859438	0.373949	-0.338942	0.435109
853	41	S	0.66588	0.895727	0.780803	0.780803	0.368596	-0.271069	0.472073
854	41	T	0.769026	0.916713	0.842869	0.842869	0.277579	-0.443812	0.329326
855	41	N	0.685946	0.943214	0.81458	0.81458	0.319778	-0.263557	0.392567
856	41	Q	0.709767	0.919289	0.814528	0.814528	0.39599	-0.329562	0.486159
857	41	H	0.474592	0.892888	0.68374	0.68374	0.319984	-0.245711	0.467991
858	41	R	0.645015	0.889371	0.767193	0.767193	0.293459	-0.0838352	0.38251
859	41	K	0.665776	0.919237	0.792507	0.792507	0.258492	-0.0552501	0.32617
860	41	D	0.828768	0.867158	0.847963	0.847963	0.26963	-0.485681	0.317974
861	41	E	0.751487	0.943104	0.847295	0.847295	0.274705	-0.392179	0.324214
862	42	*	0.993691	0.990416	0.992054	0	0.98189	-1.12093	0.989755
863	42	W						0
864	42	Y	0.570277	0.610285	0.590281	0.590281	0.38904	-0.125406	0.659075
865	42	F	0.583373	0.650069	0.616721	0.616721	0.248257	-0.28899	0.402544
866	42	L	0.750731	0.992946	0.871839	0.871839	0.379029	-1.2275	0.434746
867	42	M	0.520667	0.638808	0.579738	0.579738	0.440102	-0.992872	0.759141
868	42	I	0.668232	0.952234	0.810233	0.810233	0.359671	-1.33892	0.443911
869	42	V	0.563891	0.86754	0.715715	0.715715	0.293339	-1.16605	0.409854
870	42	C	0.596769	0.859348	0.728058	0.728058	0.295436	-0.512334	0.405785
871	42	A	0.48851	0.90247	0.69549	0.69549	0.302049	-0.507988	0.434297
872	42	G	0.662869	0.933892	0.798381	0.798381	0.337333	-0.506296	0.422522
873	42	P	0.622331	0.865082	0.743707	0.743707	0.314093	-0.493774	0.422334
874	42	S	0.668969	0.897761	0.783365	0.783365	0.367066	-0.426874	0.468575
875	42	T	0.649969	0.979311	0.81464	0.81464	0.463144	-1.15696	0.568526
876	42	N	0.536491	0.802619	0.669555	0.669555	0.36242	-0.99653	0.541284
877	42	Q	0.626706	0.799817	0.713261	0.713261	0.328723	-1.11667	0.460873
878	42	H	0.538364	0.867171	0.702768	0.702768	0.349774	-0.587918	0.497709
879	42	R	0.722283	0.897175	0.809729	0.809729	0.308632	-1.16169	0.381155
880	42	K	0.658848	0.962242	0.810545	0.810545	0.360132	-1.2385	0.444309
881	42	D	0.763293	0.889417	0.826355	0.826355	0.360642	-1.21606	0.436425
882	42	E	0.646742	0.856453	0.751597	0.751597	0.441933	-1.22038	0.587991
883	43	*	0.977301	0.979276	0.978288	0	0.982127	-0.822903	1.00392
884	43	W	0.398043	0.811435	0.604739	0.604739	0.289511	-0.0780523	0.478736
885	43	Y	0.588428	0.887692	0.73806	0.73806	0.271085	-0.22177	0.367294
886	43	F	0.605752	0.74696	0.676356	0.676356	0.301987	-0.193455	0.446491
887	43	L	0.62897	0.887241	0.758106	0.758106	0.311285	-0.0522621	0.410609
888	43	M	0.256433	0.689854	0.473143	0.473143	0	-0.323316	0
889	43	I	0.585846	0.892476	0.739161	0.739161	0.29015	-0.0923117	0.39254
890	43	V	0.758897	0.900831	0.829864	0.829864	0.174296	-0.12208	0.210029
891	43	C	0.677347	0.917647	0.797497	0.797497	0.384492	-0.0353992	0.482123
892	43	A	0.610655	0.812453	0.711554	0.711554	0.274597	-0.0618277	0.385912
893	43	G	0.448677	0.719424	0.58405	0.58405	0.275635	-0.942822	0.471938
894	43	P	0.973581	0.986598	0.98009	0	0.353604	-1.20361	0.360788
895	43	S	0.587926	0.882131	0.735028	0.735028	0.302515	-0.0748778	0.411569
896	43	T	0.623023	0.833352	0.728187	0.728187	0.343252	-0.0441823	0.471379
897	43	N	0.556063	0.783235	0.669649	0.669649	0.385702	-0.14489	0.575976
898	43	Q	0.5917	0.913271	0.752485	0.752485	0.326713	0.0243333	0.434178
899	43	H	0.587786	0.695477	0.641632	0.641632	0.27513	-0.0800048	0.428797
900	43	R	0.67908	0.885699	0.78239	0.78239	0.268243	-0.0238404	0.34285
901	43	K	0.675133		0.675133	0.675133	0.246761	-0.0348619	0.3655
902	43	D	0.463914	0.762178	0.613046	0.613046	0.288652	-0.559082	0.470849
903	43	E	0.604731	0.902514	0.753622	0.753622	0.289827	-0.102832	0.384579
904	44	*	0.985064	1	0.992532	0	0.978584	-1.00851	0.985947
905	44	W	0.780609	0.954728	0.867668	0.867668	0.293521	-1.30695	0.338288
906	44	Y	0.718002	0.936477	0.827239	0.827239	0.585282	-1.45011	0.707513
907	44	F	0.680451	0.910827	0.795639	0.795639	0.317859	-1.28271	0.399501
908	44	L	0.683038	0.89101	0.787024	0.787024	0.355587	-1.26985	0.451812
909	44	M	0.646888	0.90492	0.775904	0.775904	0.443304	-1.36873	0.571338
910	44	I	0.705021	0.846541	0.775781	0.775781	0.322135	-1.34425	0.41524
911	44	V	0.694344	0.868106	0.781225	0.781225	0.348643	-1.26227	0.446277
912	44	C	0.623989	0.767621	0.695805	0.695805	0.241829	-1.20677	0.347553
913	44	A	0.705009	0.85375	0.77938	0.77938	0.348903	-1.07492	0.447668
914	44	G	0.66051	0.594099	0.627305	0.627305	0.260005	-1.1114	0.41448
915	44	P	0.748501	0.909907	0.829204	0.829204	0.396387	-0.022249	0.478033
916	44	S	0.589539	0.876888	0.733213	0.733213	0.236883	-1.17492	0.323075
917	44	T	0.692895	0.859599	0.776247	0.776247	0.246348	-1.19943	0.317357
918	44	N	0.629827	0.829998	0.729912	0.729912	0.243988	-1.09121	0.334271
919	44	Q	0.629907	0.857871	0.743889	0.743889	0.318349	-1.08262	0.427953
920	44	H	0.634456	0.858564	0.74651	0.74651	0.35581	-1.19908	0.476632
921	44	R	0.563825	0.890023	0.726924	0.726924	0.376391	-1.29663	0.517786
922	44	K	0.574787	0.913884	0.744335	0.744335	0.301175	-1.23021	0.404623
923	44	D	0.662718	0.804655	0.733686	0.733686	0.29056	-1.16909	0.396027
924	44	E	0.795404	0.887725	0.841565	0.841565	0.3947	-1.26789	0.469008
925	45	*	0.974153	1	0.987077	0	0.990086	-1.03197	1.00305
926	45	W	0.609711	0.36865	0.489181	0.489181	0.292505	-0.541337	0.59795
927	45	Y	0.456023	0.51733	0.486676	0.486676	0.467532	-0.522399	0.960663
928	45	F	0.548663	0.526346	0.537504	0.537504	0.211657	-0.650342	0.393778
929	45	L	0.656958	0.933787	0.795373	0.795373	0.396736	-0.499369	0.498805
930	45	M	0.679209	0.856142	0.767675	0.767675	0.260649	-0.445969	0.33953
931	45	I	0.74248	0.993391	0.867936	0.867936	0.229139	-0.667762	0.264004
932	45	V	0.743478	0.99915	0.871314	0.871314	0.503886	-0.568258	0.578306
933	45	C	0.873923	0.987349	0.930636	0	0.824833	-0.573303	0.886311
934	45	A	0.795274	0.909704	0.852489	0.852489	0.458288	-0.68087	0.537588
935	45	G	0.593688	0.836922	0.715305	0.715305	0.343204	-0.769774	0.479801
936	45	P	0.94155	0.997349	0.969449	0	0.937269	-1.17745	0.966805
937	45	S	0.568898	0.909373	0.739136	0.739136	0.288121	-0.5264	0.389808
938	45	T	0.53287	0.944138	0.738504	0.738504	0.434316	-0.6985	0.588102
939	45	N	0.459339	0.739183	0.599261	0.599261	0.320887	-0.554362	0.53547
940	45	Q	0.705697	0.978443	0.84207	0.84207	0.316322	-0.49373	0.375648
941	45	H	0.430859	0.69443	0.562645	0.562645	0.213532	-0.154304	0.379516
942	45	R	0.747376	0.947362	0.847369	0.847369	0.3374	0.025705	0.398174
943	45	K	0.659615	0.962609	0.811112	0.811112	0.252848	-0.0223398	0.311729
944	45	D	0.510186	0.930565	0.720376	0.720376	0.435446	-0.978866	0.604471
945	45	E	0.86277	0.926721	0.894746	0	0.349875	-1.03102	0.391033
946	46	*	0.999185	0.970291	0.984738	0	0.974626	-0.935696	0.989732
947	46	W	0.762461	0.91554	0.839	0.839	0.428725	-1.14885	0.510995
948	46	Y	0.742787	0.734047	0.738417	0.738417	0.302505	-1.03668	0.409667
949	46	F	0.577675	0.785259	0.681467	0.681467	0.298212	-0.643797	0.437604
950	46	L	0.739193	0.953711	0.846452	0.846452	0.324051	-0.106077	0.382835
951	46	M						0
952	46	I	0.826093	0.939341	0.882717	0	0.419408	-0.0561414	0.475133
953	46	V	0.687763	0.870413	0.779088	0.779088	0.385371	-0.0670678	0.494643
954	46	C	0.542632	0.729537	0.636084	0.636084	0.32596	-0.158541	0.512448
955	46	A	0.339376	0.465166	0.402271	0.402271	0.350994	-0.208559	0.87253
956	46	G	0.381005	0.144761	0.262883	0.262883	0.273064	-1.15969	1.03873
957	46	P	0.347492	0.288528	0.31801	0.31801	0.207959	-1.15517	0.653938
958	46	S	0.466005	0.45981	0.462908	0.462908	0.334931	-0.278955	0.723537
959	46	T	0.586124	0.88166	0.733892	0.733892	0.351146	-0.220647	0.47847
960	46	N	0.400216	0.57186	0.486038	0.486038	0.295797	-0.568184	0.608589
961	46	Q	0.512931	0.487088	0.50001	0.50001	0.360956	-0.187969	0.721899
962	46	H	0.649839	0.515302	0.58257	0.58257	0.355174	-0.549827	0.609667
963	46	R	0.493665	0.774632	0.634149	0.634149	0.268612	-0.933421	0.423578
964	46	K	0.543885	0.63399	0.588938	0.588938	0.329346	-0.830998	0.55922
965	46	D	0.411645	0.457702	0.434674	0.434674	0.25799	-1.10498	0.593526
966	46	E	0.520986	0.506601	0.513793	0.513793	0.308713	-0.640334	0.600851
967	47	*	0.964766	0.993521	0.979144	0	0.88176	-1.03186	0.900542
968	47	W	0.12885	0.0304913	0.0796706	0.0796706	0.179462	-0.711731	2.25255
969	47	Y	0.112297	0.0630479	0.0876727	0.0876727	0.264372	-1.2773	3.01544
970	47	F	0.100302	0.078239	0.0892705	0.0892705	0.125575	-1.12606	1.40668
971	47	L	0.629812	0.919332	0.774572	0.774572	0.365952	-1.02063	0.472457
972	47	M	0.150025	0.0861402	0.118083	0.118083	0.581334	-0.296018	4.92311
973	47	I	0.489317	0.865522	0.67742	0.67742	0.284454	-0.00135652	0.419908
974	47	V	0.694994	0.872237	0.783616	0.783616	0.370433	-0.195982	0.472723
975	47	C	0.629393	0.79121	0.710301	0.710301	0.427724	-0.476181	0.602173
976	47	A	0.433297	0.488626	0.460962	0.460962	0.284488	-1.08185	0.617162
977	47	G	0.277307	0.129135	0.203221	0.203221	0.298392	-1.25412	1.46832
978	47	P	0.499879	0.689768	0.594824	0.594824	0.405138	-1.20453	0.681106
979	47	S	0.220586	0.254312	0.237449	0.237449	0.390523	-1.10318	1.64466
980	47	T	0.464783	0.658657	0.56172	0.56172	0.377614	-1.12364	0.672247
981	47	N	0.281216	0.212107	0.246662	0.246662	0.411454	-1.15859	1.66809
982	47	Q	0.0893269	0.0782356	0.0837813	0.0837813	0.17103	-1.13183	2.04138
983	47	H	0.083174	0.0458965	0.0645353	0.0645353	0.331773	-1.11122	5.14095
984	47	R	0.118281	0.0551406	0.086711	0.086711	0.237041	-1.15681	2.73369
985	47	K	0.0846218	0.0603688	0.0724953	0.0724953	0.294909	-0.968149	4.06797
986	47	D	0.300352	0.209604	0.254978	0.254978	0.415083	-1.13221	1.62792
987	47	E	0.370523	0.288787	0.329655	0.329655	0.233753	-1.07066	0.709085
988	48	*	0.96606	0.989516	0.977788	0	0.967106	-1.02564	0.989075
989	48	W	0.394744	0.420937	0.407841	0.407841	0.388288	-0.537961	0.952057
990	48	Y	0.580568	0.83909	0.709829	0.709829	0.385912	-0.378044	0.543669
991	48	F	0.642287	0.932773	0.78753	0.78753	0.425336	-0.336704	0.540088
992	48	L	0.717407	0.978909	0.848158	0.848158	0.345385	-0.568232	0.407217
993	48	M						-0.532884
994	48	I	0.636486	0.846852	0.741669	0.741669	0.288224	-0.657892	0.388615
995	48	V	0.664047	0.627833	0.64594	0.64594	0.445877	-0.491387	0.690277
996	48	C	0.572006	0.856362	0.714184	0.714184	0.358842	-0.393297	0.502451
997	48	A	0.534679	0.484027	0.509353	0.509353	0.271901	-0.347992	0.533816
998	48	G	0.626575	0.905622	0.766098	0.766098	0.0956491	0.0640076	0.124852
999	48	P	0.137796	0.0322646	0.0850304	0.0850304	0.324338	-1.28888	3.81438
1000	48	S	0.352186	0.308094	0.33014	0.33014	0.255666	-0.271334	0.774416
1001	48	T	0.353887	0.191822	0.272854	0.272854	0.337503	-0.322096	1.23694
1002	48	N	0.219364	0.160815	0.19009	0.19009	0.311947	-0.600824	1.64105
1003	48	Q	0.418779	0.508045	0.463412	0.463412	0.276981	-0.570742	0.597699
1004	48	H	0.480088	0.277271	0.378679	0.378679	0.443528	-0.388388	1.17125
1005	48	R	0.350688	0.391656	0.371172	0.371172	0.321178	-0.741874	0.865308
1006	48	K	0.306133	0.134451	0.220292	0.220292	0.177558	-0.734796	0.806011
1007	48	D	0.0836427	0.117648	0.100645	0.100645	0.30529	-1.02626	3.03332
1008	48	E	0.272359	0.101075	0.186717	0.186717	0.317127	-0.690353	1.69844
1009	49	*	0.913429	0.925562	0.919495	0	0.983503	-1.14461	1.06961
1010	49	W	0.0631703	0.0558806	0.0595254	0.0595254	0.376911	-1.10765	6.33193
1011	49	Y	0.159396	0.0914509	0.125423	0.125423	0.317984	-1.31631	2.53529
1012	49	F	0.175462	0.0443403	0.109901	0.109901	0.331246	-1.26073	3.01404
1013	49	L	0.0917257	0.0474227	0.0695742	0.0695742	0.270131	-1.19911	3.88263
1014	49	M		0.127247	0.127247	0.127247		-1.36148
1015	49	I	0.209946	0.0344922	0.122219	0.122219	0.315738	-1.25606	2.58337
1016	49	V	0.109104	0.0453168	0.0772102	0.0772102	0.29236	-1.21929	3.78655
1017	49	C	0.143673	0.068468	0.10607	0.10607	0.219525	-1.13112	2.06961
1018	49	A	0.0656098	0.029005	0.0473074	0.0473074	0.191723	-1.24859	4.05272
1019	49	G	0.737822	0.917905	0.827864	0.827864	0.287308	-0.00929185	0.347047
1020	49	P	0.1182	0.0385269	0.0783633	0.0783633	0.239308	-1.23809	3.05382
1021	49	S	0.173838	0.0824812	0.12816	0.12816	0.25576	-1.12969	1.99564
1022	49	T	0.0932725	0.0562648	0.0747687	0.0747687	0.278448	-1.2495	3.72412
1023	49	N	0.0513995	0.0423164	0.046858	0.046858	0.273074	-1.23744	5.8277
1024	49	Q	0.260471	0	0.130235	0.130235	0	-1.19311	0
1025	49	H	0.136845	0.132467	0.134656	0.134656	0.257128	-1.13973	1.90952
1026	49	R	0.106601	0.0660082	0.0863046	0.0863046	0.279891	-1.23865	3.24306
1027	49	K	0.0901636	0.0974388	0.0938012	0.0938012	0.259661	-1.08813	2.76821
1028	49	D	0.0141246	0.0225906	0.0183576	0.0183576	0.163052	-1.2749	8.88199
1029	49	E	0.0829167	0.0508545	0.0668856	0.0668856	0.275053	-1.03657	4.11229
1030	50	*	0.987337	0.882845	0.935091	0	0.974677	-1.1686	1.04233
1031	50	W	0.0256026	0.0187701	0.0221864	0.0221864	0.126864	-1.12079	5.71811
1032	50	Y	0.232587	0.0255013	0.129044	0.129044	0.370096	-1.08189	2.86798
1033	50	F	0.0626044	0.00391684	0.0332606	0.0332606	0.223596	-1.05191	6.72255
1034	50	L	0.439055	0.333072	0.386063	0.386063	0.220245	-0.681526	0.57049
1035	50	M	0.16617	0.11949	0.14283	0.14283	0.298351	-0.491471	2.08886
1036	50	I	0.662464	0.964864	0.813664	0.813664	0.250333	0.040721	0.307661
1037	50	V	0.182484	0.0917365	0.13711	0.13711	0.246251	-0.812469	1.796
1038	50	C	0.146287	0.0144852	0.0803862	0.0803862	0.16675	-1.04025	2.07436
1039	50	A	0.117268	0.0118239	0.0645462	0.0645462	0.162628	-1.0155	2.51956
1040	50	G	0.0787303	0.034765	0.0567477	0.0567477	0.172769	-1.10792	3.04452
1041	50	P	0.0912612	0.155122	0.123192	0.123192	0.277192	-1.01861	2.25009
1042	50	S	0.0787548	0.0770507	0.0779027	0.0779027	0.223685	-1.07993	2.87133
1043	50	T	0.11504	0.0612013	0.0881208	0.0881208	0.273273	-0.999206	3.10111
1044	50	N	0.116803	0.109692	0.113248	0.113248	0.24192	-1.24603	2.1362
1045	50	Q	0.127155	0.0384644	0.0828096	0.0828096	0.269815	-1.16447	3.25826
1046	50	H	0.123332	0.037526	0.0804289	0.0804289	0.174955	-1.18513	2.17528
1047	50	R	0.114203	0.086487	0.100345	0.100345	0.245967	-0.952489	2.45121
1048	50	K	0.131476	0.0542204	0.0928482	0.0928482	0.255489	-1.29271	2.75168
1049	50	D	0.077267	0.0358487	0.0565578	0.0565578	0.28339	-1.17785	5.01061
1050	50	E	0.100468	0.0497067	0.0750873	0.0750873	0.268143	-1.24868	3.57109
1051	51	*	0.98679	1	0.993395	0	0.962058	-1.01206	0.968454
1052	51	W	0.0866146	0	0.0433073	0.0433073	0.309493	-0.935925	7.14643
1053	51	Y	0.115824	0.0957832	0.105804	0.105804	0.297931	-1.08342	2.81588
1054	51	F	0.172045	0.0582125	0.115129	0.115129	0.320464	-0.93728	2.78353
1055	51	L	0.144243	0.0642338	0.104238	0.104238	0.41545	-1.07593	3.98558
1056	51	M	0.0862121	0.0553051	0.0707586	0.0707586	0.205013	-1.21685	2.89735
1057	51	I	0.200854	0.0846795	0.142767	0.142767	0.298712	-1.16786	2.09231
1058	51	V	0.251226	0.123796	0.187511	0.187511	0.226796	-0.564133	1.20951
1059	51	C	0.125403	0.105054	0.115229	0.115229	0.197065	-1.02744	1.71021
1060	51	A	0.347473	0.163507	0.25549	0.25549	0.196398	-0.39328	0.768712
1061	51	G	0.6284	0.890434	0.759417	0.759417	0.327993	0.0617032	0.431901
1062	51	P						-1.0984
1063	51	S	0.208424	0.0723211	0.140372	0.140372	0.264336	-1.10556	1.8831
1064	51	T	0.118641	0.0840639	0.101352	0.101352	0.250195	-1.18	2.46857
1065	51	N	0.150874	0.0466066	0.0987405	0.0987405	0.266058	-1.13842	2.69452
1066	51	Q						-1.10898
1067	51	H						-1.03417
1068	51	R	0.11822	0.0856259	0.101923	0.101923	0.307271	-1.0176	3.01473
1069	51	K	0.213644	0.127577	0.17061	0.17061	0.263691	-1.36446	1.54558
1070	51	D	0.0959876	0.0642588	0.0801232	0.0801232	0.2023	-0.983655	2.52486
1071	51	E	0.15089	0.121589	0.136239	0.136239	0.246451	-0.99945	1.80896
1072	52	*	0.961753	0.997753	0.979753	0	0.981619	-1.13657	1.0019
1073	52	W	0.187103	0.120889	0.153996	0.153996	0.346218	-0.251509	2.24822
1074	52	Y	0.16949	0.246793	0.208141	0.208141	0.479894	-1.22467	2.30561
1075	52	F	0.0884182	0.0736492	0.0810337	0.0810337	0.354786	-1.19575	4.37825
1076	52	L	0.17587	0.0637634	0.119817	0.119817	0.331424	-1.16406	2.76609
1077	52	M	0	0.186152	0.0930762	0.0930762	0	-1.12861	0
1078	52	I	0.186598	0.109985	0.148291	0.148291	0.264787	-1.12799	1.78558
1079	52	V	0.242169	0.0753607	0.158765	0.158765	0.289694	-1.05934	1.82467
1080	52	C	0.221745	0.137275	0.17951	0.17951	0.325974	-0.555395	1.81591
1081	52	A	0.160289	0.070243	0.115266	0.115266	0.183181	-0.896333	1.58921
1082	52	G	0.672048	0.870591	0.771319	0.771319	0.349969	0.146104	0.453727
1083	52	P	0.130844	0.0679981	0.0994211	0.0994211	0.200236	-1.17471	2.01402
1084	52	S	0.125665	0.0524894	0.089077	0.089077	0.17444	-1.07652	1.95831
1085	52	T	0.0978289	0.0292895	0.0635592	0.0635592	0.216965	-1.03373	3.41359
1086	52	N	0.112057	0.0551571	0.0836068	0.0836068	0.185368	-1.24976	2.21714
1087	52	Q	0.0780727	0.0688313	0.073452	0.073452	0.202665	-1.14636	2.75915
1088	52	H	0.0691434	0.0421493	0.0556464	0.0556464	0.239028	-1.11774	4.29549
1089	52	R	0.116849	0.0839575	0.100403	0.100403	0.218437	-1.02286	2.1756
1090	52	K	0.111476	0.0544037	0.0829397	0.0829397	0.290979	-1.34728	3.50832
1091	52	D	0.167412	0.0424043	0.104908	0.104908	0.279429	-0.989901	2.66355
1092	52	E	0.110188	0.0711859	0.0906868	0.0906868	0.187172	-1.12536	2.06394
1093	53	*	0.997639	0.912305	0.954972	0	0.993077	-1.01405	1.0399
1094	53	W	0.638006	0.445991	0.541999	0.541999	0.321034	0.191298	0.592316
1095	53	Y	0.724062	0.688441	0.706251	0.706251	0.332006	-0.0834394	0.470096
1096	53	F	0.814447	0.979911	0.897179	0	0.466129	-0.110371	0.519549
1097	53	L	0.48908	0.570246	0.529663	0.529663	0.193322	-0.27866	0.364991
1098	53	M	0.478757	0.691343	0.58505	0.58505	0.354836	0.033455	0.606506
1099	53	I	0.571395	0.691853	0.631624	0.631624	0.387545	-0.345236	0.61357
1100	53	V	0.420762	0.707927	0.564344	0.564344	0.357377	-0.246543	0.633261
1101	53	C	0.627535	0.840291	0.733913	0.733913	0.339974	-0.171038	0.463234
1102	53	A	0.37993	0.406833	0.393381	0.393381	0.361364	-0.57636	0.918609
1103	53	G	0.349377	0.136629	0.243003	0.243003	0.246884	-1.11149	1.01597
1104	53	P	0.275738	0.0833004	0.179519	0.179519	0.267265	-0.953841	1.48878
1105	53	S	0.50759	0.510718	0.509154	0.509154	0.32772	-0.36179	0.643657
1106	53	T	0.379429	0.678087	0.528758	0.528758	0.340517	-0.30592	0.643994
1107	53	N	0.38452	0.529727	0.457124	0.457124	0.336366	-0.351994	0.735831
1108	53	Q	0.375699	0.254344	0.315022	0.315022	0.282057	-0.215149	0.895359
1109	53	H	0.501367	0.526341	0.513854	0.513854	0.336296	-0.224528	0.654458
1110	53	R	0.391744	0.306502	0.349123	0.349123	0.352842	-0.960515	1.01065
1111	53	K	0.290196	0.333983	0.31209	0.31209	0.289875	-1.00676	0.928818
1112	53	D	0.359637	0.204147	0.281892	0.281892	0.227069	-1.02013	0.805517
1113	53	E	0.33534	0.25401	0.294675	0.294675	0.210479	-0.431189	0.714274
1114	54	*	0.98173	0.995616	0.988673	0	0.999205	-1.11003	1.01065
1115	54	W	0.123482	0.074826	0.0991541	0.0991541	0.268274	-0.953	2.70563
1116	54	Y	0.148109	0.0145757	0.0813423	0.0813423	0.124178	-1.08361	1.52661
1117	54	F	0.151244	0.0942814	0.122763	0.122763	0.222507	-0.973415	1.8125
1118	54	L	0.529636	0.704643	0.617139	0.617139	0.394113	-0.100074	0.638613
1119	54	M	0.267674	0.366221	0.316947	0.316947	0.314837	-0.105769	0.993343
1120	54	I	0.608838	1	0.804419	0.804419	0.126652	0.00539813	0.157446
1121	54	V	0.472761	0.487784	0.480272	0.480272	0.246462	-0.194217	0.513172
1122	54	C	0.29296	0.39904	0.346	0.346	0.306373	-0.737725	0.88547
1123	54	A	0.400703	0.33847	0.369586	0.369586	0.229982	-1.08171	0.622268
1124	54	G	0.172463	0.0682725	0.120368	0.120368	0.420825	-1.08513	3.49616
1125	54	P	0.289615	0.115926	0.20277	0.20277	0.399623	-1.09331	1.97082
1126	54	S	0.271856	0.227686	0.249771	0.249771	0.2763	-1.05551	1.10621
1127	54	T	0.253108	0.152935	0.203021	0.203021	0.323258	-0.968095	1.59224
1128	54	N	0.131567	0.0329416	0.0822543	0.0822543	0.206407	-0.824058	2.50938
1129	54	Q	0.316462	0.150184	0.233323	0.233323	0.221421	-1.19996	0.948988
1130	54	H	0.0847248	0.0684595	0.0765921	0.0765921	0.356144	-1.09546	4.64987
1131	54	R	0.127877	0.0593553	0.0936161	0.0936161	0.282284	-0.997672	3.01534
1132	54	K	0.132603	0.0712171	0.10191	0.10191	0.238978	-0.958359	2.345
1133	54	D	0.138132	0.0818959	0.110014	0.110014	0.37152	-0.960398	3.37702
1134	54	E	0.404191	0.16725	0.28572	0.28572	0.310585	-1.17194	1.08702
1135	55	*	1	0.98986	0.99493	0	0.992927	-0.85126	0.997986
1136	55	W						-0.935925
1137	55	Y	0.704102	0.819682	0.761892	0.761892	0.228636	-0.543162	0.30009
1138	55	F	0.85908	0.634015	0.746548	0.746548	0.294024	-0.53366	0.393845
1139	55	L	0.637054	0.879428	0.758241	0.758241	0.28327	-0.789229	0.373589
1140	55	M	0.632527		0.632527	0.632527	0.268142	-0.418308	0.423921
1141	55	I	0.694103	0.671524	0.682813	0.682813	0.185777	-0.526736	0.272075
1142	55	V	0.720851	0.878524	0.799688	0.799688	0.292433	-0.798556	0.365684
1143	55	C	0.756038	0.881016	0.818527	0.818527	0.194977	-0.0481996	0.238205
1144	55	A	0.833891	0.738042	0.785967	0.785967	0.262011	-0.127924	0.333362
1145	55	G	0.66307	0.767227	0.715148	0.715148	0.338288	-0.0624681	0.473032
1146	55	P	0.705807	0.674684	0.690245	0.690245	0.291715	-0.0753326	0.422625
1147	55	S	0.568538	0.91096	0.739749	0.739749	0.240112	-0.0369744	0.324586
1148	55	T	0.586076	0.897539	0.741807	0.741807	0.14183	-0.41219	0.191195
1149	55	N	0.645895	0.68866	0.667277	0.667277	0.297947	0.058754	0.446512
1150	55	Q	0.850694		0.850694	0.850694	0.372867	-0.251509	0.43831
1151	55	H	0.197557		0.197557	0.197557		0.00346217
1152	55	R	0.653202	0.904583	0.778893	0.778893	0.428343	0.0463593	0.549938
1153	55	K						0.0838227
1154	55	D						-0.206228
1155	55	E						-0.283801
1156	56	*	0.985127	1	0.992564	0	0.967032	-0.8501	0.974277
1157	56	W	0.0338672	0.0672591	0.0505631	0.0505631	0.188485	-0.968897	3.72771
1158	56	Y	0.105882	0.0496626	0.0777725	0.0777725	0.198621	-1.01144	2.55387
1159	56	F	0.15912	0.0297317	0.094426	0.094426	0.30026	-0.78767	3.17984
1160	56	L	0.190669	0.120529	0.155599	0.155599	0.197654	-0.94899	1.27028
1161	56	M	0.403083		0.403083	0.403083	0.376545	-0.793291	0.934161
1162	56	I	0.434733	0.12079	0.277762	0.277762	0.768797	-0.848298	2.76783
1163	56	V	0.766496	0.785972	0.776234	0.776234	0.31296	0.0415909	0.403177
1164	56	C	0.586749	0.878364	0.732556	0.732556	0.47959	-0.0549094	0.65468
1165	56	A	0.591581	0.643169	0.617375	0.617375	0.360638	-0.470783	0.584147
1166	56	G	0.32502	0.302014	0.313517	0.313517	0.324568	-0.726113	1.03525
1167	56	P	0.98864	1	0.99432	0	0.301748	-0.892503	0.303472
1168	56	S	0.428872	0.606527	0.517699	0.517699	0.417644	-0.903903	0.806731
1169	56	T	0.636348	0.962984	0.799666	0.799666	0.31765	-0.0574361	0.397228
1170	56	N	0.516965	0.925293	0.721129	0.721129	0.298601	-0.826434	0.414074
1171	56	Q		0.16752	0.16752	0.16752		-0.855387
1172	56	H	0.117093	0.0653635	0.0912282	0.0912282	0.253241	-1.08493	2.77591
1173	56	R	0.273313	0.100185	0.186749	0.186749	0.474777	-0.921472	2.54232
1174	56	K	0.293394	0.131353	0.212373	0.212373	0.40122	-1.13604	1.88922
1175	56	D	1	0.995168	0.997584	0	1	-0.85675	1.00242
1176	56	E	1		1	0	0.905668	-0.7979	0.905668
1177	57	*	0.906476	1	0.953238	0	0.988304	-0.888704	1.03679
1178	57	W	0.806924	0.989213	0.898068	0	0.404649	-0.598065	0.450577
1179	57	Y	0.604087	0.905352	0.75472	0.75472	0.267405	-1.02432	0.354311
1180	57	F	0.679361	0.929756	0.804559	0.804559	0.387789	-1.26116	0.48199
1181	57	L	0.509064	0.648932	0.578998	0.578998	0.310681	-1.1068	0.536584
1182	57	M	0.983555	0.489823	0.736689	0.736689	0.248191	-0.897434	0.336901
1183	57	I	0.41911	0.90567	0.66239	0.66239	0.285002	-0.819102	0.430264
1184	57	V	0.634073	0.927508	0.780791	0.780791	0.369247	-1.12945	0.472914
1185	57	C	0.366769	0.805195	0.585982	0.585982	0.427304	-1.05996	0.72921
1186	57	A	0.491836	0.698257	0.595047	0.595047	0.317901	-0.985314	0.534245
1187	57	G	0.946953	0.971163	0.959058	0	0.383071	-0.945284	0.399425
1188	57	P	0.943519	0.987694	0.965607	0	0.978279	-1.00178	1.01312
1189	57	S	0.605876	0.92172	0.763798	0.763798	0.350472	-0.842269	0.458854
1190	57	T	0.691929	0.966667	0.829298	0.829298	0.307277	-0.887957	0.370526
1191	57	N	0.583095	0.934937	0.759016	0.759016	0.418131	-0.837628	0.550886
1192	57	Q	0.383663	0.77927	0.581466	0.581466	0.537601	-1.01578	0.924561
1193	57	H	0.664123	0.859154	0.761638	0.761638	0.159438	-0.939284	0.209335
1194	57	R	0.589327	0.935979	0.762653	0.762653	0.267185	0.241289	0.350336
1195	57	K	0.729305	0.932773	0.831039	0.831039	0.157245	0.0764885	0.189215
1196	57	D	0.958796	0.993443	0.976119	0	0.365606	-1.06452	0.37455
1197	57	E	0.766264	0.99397	0.880117	0	0.375049	-1.00217	0.426135
1198	58	*	0.993868	0.989589	0.991728	0	0.973995	-1.00111	0.982118
1199	58	W	0.510881	0.670358	0.590619	0.590619	0.32771	-1.18906	0.554858
1200	58	Y	0.447477	0.532812	0.490145	0.490145	0.270231	-0.999712	0.55133
1201	58	F	0.597067	0.781461	0.689264	0.689264	0.340688	-1.12045	0.494279
1202	58	L	0.451623	0.472305	0.461964	0.461964	0.3282	-0.941036	0.710445
1203	58	M	0.779476	0.771981	0.775728	0.775728	0.276552	-0.125429	0.356506
1204	58	I	0.375331	0.215816	0.295574	0.295574	0.217317	-1.2174	0.735238
1205	58	V	0.510592	0.255746	0.383169	0.383169	0.281495	-0.881079	0.734649
1206	58	C	0.679661	0.841807	0.760734	0.760734	0.282524	0.0694621	0.371383
1207	58	A	0.775834	0.942134	0.858984	0.858984	0.309177	-0.042942	0.359934
1208	58	G	0.690665	0.97631	0.833488	0.833488	0.388554	-1.05708	0.466179
1209	58	P	0.954365	0.955142	0.954753	0	0.656456	-1.05145	0.687566
1210	58	S	0.6188	0.887671	0.753235	0.753235	0.391866	0.119305	0.520243
1211	58	T	0.486404	0.623437	0.55492	0.55492	0.326716	-1.14336	0.588762
1212	58	N	0.459131	0.609917	0.534524	0.534524	0.260128	-0.987312	0.486653
1213	58	Q	0.689622	0.765809	0.727716	0.727716	0.213942	0.0600956	0.293991
1214	58	H	0.494002	0.571427	0.532715	0.532715	0.266614	-0.767159	0.500482
1215	58	R	0.547586	0.724129	0.635857	0.635857	0.280573	-0.348759	0.441252
1216	58	K	0.625904	0.660779	0.643341	0.643341	0.232701	-0.0724917	0.361707
1217	58	D	0.623944	0.862749	0.743347	0.743347	0.37905	-1.01825	0.509923
1218	58	E	0.595462	0.829711	0.712586	0.712586	0.374576	-0.277265	0.525657
1219	59	*	0.977416	0.995362	0.986389	0	0.97026	-0.967519	0.983648
1220	59	W	0.584738	0.707755	0.646247	0.646247	0.458905	-1.0866	0.710108
1221	59	Y						0.0848559
1222	59	F	0.656243	0.837316	0.746779	0.746779	0.310043	0.09791	0.415174
1223	59	L	0.506934	0.823029	0.664982	0.664982	0.377101	-0.946971	0.567085
1224	59	M	0.721223	0.626531	0.673877	0.673877	0.53598	-1.17061	0.795368
1225	59	I	0.634026	0.750415	0.692221	0.692221	0.226791	-0.879439	0.327628
1226	59	V	0.613701	0.835136	0.724419	0.724419	0.281281	-1.03516	0.388285
1227	59	C	0.626577	0.751795	0.689186	0.689186	0.35107	-1.09546	0.509398
1228	59	A	0.972792	0.99442	0.983606	0	0.318143	-0.991996	0.323446
1229	59	G	0.984514	0.95021	0.967362	0	0.539054	-1.13382	0.557241
1230	59	P	0.914843	0.936861	0.925852	0	0.943208	-1.02765	1.01875
1231	59	S	0.954559	0.96266	0.958609	0	0.395512	-1.1474	0.412589
1232	59	T	0.955604	0.99295	0.974277	0	0.421617	-1.07489	0.432749
1233	59	N	0.988343	0.993106	0.990724	0	0.559736	-0.827603	0.564977
1234	59	Q	1	0.969942	0.984971	0	0.248606	-0.860746	0.252399
1235	59	H	0.688615	0.797557	0.743086	0.743086	0.326072	-0.757773	0.438808
1236	59	R	0.993005	0.997478	0.995241	0	0.45375	-1.06624	0.455919
1237	59	K	0.819806	0.992371	0.906088	0	0.465915	-1.07699	0.514205
1238	59	D	1	1	1	0	0.981641	-0.822244	0.981641
1239	59	E	0.984912	0.961483	0.973197	0	0.710341	-0.910047	0.729904
1240	60	*	0.98017	0.992973	0.986571	0	0.951178	-1.01826	0.964125
1241	60	W	0.655906	0.986869	0.821388	0.821388	0.416371	-1.09543	0.506912
1242	60	Y	0.508061	0.889684	0.698873	0.698873	0.360587	-0.772859	0.515955
1243	60	F	0.477884	0.605267	0.541575	0.541575	0.386175	-0.578325	0.713059
1244	60	L	0.625134	0.886776	0.755955	0.755955	0.367633	-1.16403	0.486316
1245	60	M						-0.872755
1246	60	I	0.671183	0.938115	0.804649	0.804649	0.346742	-1.07946	0.430924
1247	60	V	0.609461	0.916713	0.763087	0.763087	0.376458	-1.18196	0.493336
1248	60	C	0.435021	0.877823	0.656422	0.656422	0.401018	-0.489261	0.610915
1249	60	A	0.533393	0.802644	0.668019	0.668019	0.429604	-0.584771	0.643102
1250	60	G	0.569162	0.915418	0.74229	0.74229	0.368312	-0.835022	0.496183
1251	60	P	0.605905	0.830386	0.718146	0.718146	0.694942	-0.685742	0.96769
1252	60	S	0.672974	0.84202	0.757497	0.757497	0.377798	-0.456321	0.498745
1253	60	T	0.673707	0.878919	0.776313	0.776313	0.532447	-0.631304	0.685867
1254	60	N	0.780662	0.86119	0.820926	0.820926	0.449532	-0.488417	0.547591
1255	60	Q	0.671441	0.882719	0.77708	0.77708	0.373528	-0.572979	0.480682
1256	60	H	0.545556		0.545556	0.545556	0.222365	-0.666287	0.407593
1257	60	R	0.683166	0.933876	0.808521	0.808521	0.352226	-1.02915	0.435642
1258	60	K	0.694213	0.872769	0.783491	0.783491	0.36639	-0.822559	0.467638
1259	60	D	0.739158		0.739158	0.739158	0.200214	-0.0692507	0.270868
1260	60	E	0.713291	0.954846	0.834069	0.834069	0.27741	-0.136558	0.332599
1261	61	*	0.955147	1	0.977573	0	0.969325	-1.05514	0.991562
1262	61	W	0.930483	0.808762	0.869622	0.869622	0.346679	0.0160289	0.398654
1263	61	Y						-0.1039
1264	61	F	0.605395	0.859166	0.732281	0.732281	0.268634	-0.124144	0.366845
1265	61	L	0.659079	0.809634	0.734357	0.734357	0.41565	-0.142679	0.566006
1266	61	M	0.519859	0.93881	0.729334	0.729334	0.331067	-0.290484	0.453931
1267	61	I	0.592327	0.797618	0.694973	0.694973	0.409338	-0.980674	0.588999
1268	61	V	0.597083	0.634945	0.616014	0.616014	0.209608	-0.51825	0.340265
1269	61	C	0.600852	0.887633	0.744242	0.744242	0.306014	-0.0380994	0.411176
1270	61	A	0.518383	0.892657	0.70552	0.70552	0.286462	-0.0910163	0.406029
1271	61	G	0.738036	0.964215	0.851126	0.851126	0.358906	-0.0268916	0.421684
1272	61	P	0.578801	0.920688	0.749745	0.749745	0.363135	-0.729789	0.484345
1273	61	S	0.649057	0.945166	0.797111	0.797111	0.331084	-0.122636	0.415355
1274	61	T	0.636006	0.887202	0.761604	0.761604	0.318862	-0.116704	0.418672
1275	61	N	0.80372	0.913454	0.858587	0.858587	0.0776087	-0.037977	0.0903912
1276	61	Q	0.692937	0.836003	0.76447	0.76447	0.252446	-0.0364255	0.330224
1277	61	H	0.642886	0.976404	0.809645	0.809645	0.246109	-0.0399506	0.303972
1278	61	R	0.804769	0.889445	0.847107	0.847107	0.335016	-0.307999	0.395483
1279	61	K	0.754685	0.915848	0.835266	0.835266	0.16605	-0.283243	0.198799
1280	61	D	0.657973		0.657973	0.657973	0.537703	-0.0534809	0.817211
1281	61	E	0.691888	0.886424	0.789156	0.789156	0.433458	-0.0821968	0.549268
1282	62	*	0.994611	1	0.997306	0	0.954168	-1.01265	0.956746
1283	62	W		0.926799	0.926799	0		-1.15273
1284	62	Y	0.46334	0.378339	0.42084	0.42084	0.225637	-0.99143	0.536158
1285	62	F	0.516941	0.316721	0.416831	0.416831	0.297821	-1.02201	0.714488
1286	62	L	0.480246	0.477561	0.478903	0.478903	0.358657	-0.534901	0.748912
1287	62	M	0.437276		0.437276	0.437276	0.181116	-0.201268	0.414192
1288	62	I	0.574781	0.991916	0.783349	0.783349	0.255532	0.0393651	0.326205
1289	62	V	0.457244	0.891215	0.67423	0.67423	0.317626	-0.0939108	0.471095
1290	62	C	0.706769	0.712354	0.709561	0.709561	0.264593	-0.239857	0.372896
1291	62	A	0.529729	0.37547	0.452599	0.452599	0.139437	-0.686335	0.30808
1292	62	G	0.472487	0.732783	0.602635	0.602635	0.350789	-1.24399	0.582093
1293	62	P	0.960031	1	0.980015	0	0.294569	-1.20378	0.300576
1294	62	S	0.504151	0.556943	0.530547	0.530547	0.23392	-1.11355	0.440903
1295	62	T	0.555143	0.581605	0.568374	0.568374	0.262754	-0.350843	0.46229
1296	62	N	0.761506	0.929882	0.845694	0.845694	0.31808	-1.28511	0.376118
1297	62	Q	0.900156		0.900156	0	0.278796	-0.0907026	0.30972
1298	62	H	0.576034	0.706681	0.641358	0.641358	0.356401	-1.01604	0.555698
1299	62	R	0.612464	0.928285	0.770375	0.770375	0.417986	-1.07055	0.542575
1300	62	K	0.592675	0.893781	0.743228	0.743228	0.270707	-0.789224	0.364231
1301	62	D	0.859338	1	0.929669	0	0.385169	-1.18293	0.414307
1302	62	E	0.550037	0.643395	0.596716	0.596716	0.357141	-0.921826	0.598512
1303	63	*	0.97394	0.991343	0.982642	0	0.979859	-1.03466	0.997168
1304	63	W	0.735399	0.847261	0.79133	0.79133	0.133033	-0.13773	0.168114
1305	63	Y	0.623613	0.953268	0.788441	0.788441	0.279181	-0.00331134	0.354093
1306	63	F	0.713585	0.950805	0.832195	0.832195	0.390218	-0.0852411	0.468902
1307	63	L	0.744139	0.951803	0.847971	0.847971	0.433275	-0.0664717	0.510956
1308	63	M	0.676685	0.740133	0.708409	0.708409		-0.0994702
1309	63	I	0.646623	0.804831	0.725727	0.725727	0.319984	-0.0914578	0.440916
1310	63	V	0.601467	0.857932	0.729699	0.729699	0.281074	-0.0923098	0.385192
1311	63	C						-0.152768
1312	63	A	0.734007	0.983853	0.85893	0.85893	0.37904	-0.0332707	0.441293
1313	63	G	0.736962	0.905115	0.821038	0.821038	0.353503	-0.168463	0.430557
1314	63	P	0.85945	0.988257	0.923854	0	0.422595	-0.0163174	0.457427
1315	63	S	0.668225	0.954268	0.811247	0.811247	0.363333	-0.100785	0.447869
1316	63	T	0.718208	0.76185	0.740029	0.740029	0.347312	-0.0346386	0.469322
1317	63	N	0.701483	0.954828	0.828156	0.828156	0.306686	-0.131135	0.370325
1318	63	Q	0.840122	0.914055	0.877089	0.877089	0.377874	0.0559997	0.430828
1319	63	H	0.483401	0.993805	0.738603	0.738603	0.420183	-0.0713939	0.568889
1320	63	R	0.704347	0.970754	0.83755	0.83755	0.290068	-0.283276	0.346329
1321	63	K	0.724859	0.971555	0.848207	0.848207	0.396004	-0.308962	0.466871
1322	63	D	0.718133	0.929392	0.823762	0.823762	0.188774	-0.0572882	0.22916
1323	63	E	0.891393	0.942012	0.916703	0	0.178027	0.0863507	0.194203
1324	64	*	0.988546	0.834884	0.911715	0	0.995973	-1.04097	1.09242
1325	64	W	1	0.974596	0.987298	0	0.391213	-1.45218	0.396246
1326	64	Y	0.415836	0.653632	0.534734	0.534734	0.279402	-1.19542	0.522506
1327	64	F	0.410514	0.543896	0.477205	0.477205	0.360849	-0.880042	0.756172
1328	64	L	0.662588	0.747921	0.705254	0.705254	0.297345	-0.155113	0.421614
1329	64	M	0.666757	0.837075	0.751916	0.751916	0.390278	-0.114525	0.519045
1330	64	I	0.722555	0.869431	0.795993	0.795993	0.23365	-0.00733035	0.293533
1331	64	V	0.640946	0.792378	0.716662	0.716662	0.252506	0.0654201	0.352336
1332	64	C	0.564852	0.481299	0.523075	0.523075	0.287285	-0.211623	0.549223
1333	64	A	0.482108	0.600928	0.541518	0.541518	0.298974	-1.03407	0.552104
1334	64	G	0.968524	0.991191	0.979858	0	0.406577	-1.4357	0.414935
1335	64	P	0.962519	0.971562	0.967041	0	0.987113	-1.30346	1.02076
1336	64	S	0.639516	0.728165	0.683841	0.683841	0.326041	-1.25013	0.476779
1337	64	T	0.482825	0.597029	0.539927	0.539927	0.339073	-0.658806	0.627997
1338	64	N	0.976376	0.997073	0.986725	0	0.385363	-1.23039	0.390548
1339	64	Q	0.962319	0.986703	0.974511	0	0.421391	-1.22023	0.432413
1340	64	H	0.919923	0.974319	0.947121	0	0.351082	-1.28603	0.370683
1341	64	R	0.986887	0.994403	0.990645	0	0.98282	-1.2724	0.992101
1342	64	K	0.973293	0.995809	0.984551	0	0.970542	-1.27669	0.985771
1343	64	D	0.97633	0.990848	0.983589	0	0.99166	-1.1941	1.00821
1344	64	E	0.925405	0.99235	0.958878	0	0.985623	-1.31767	1.02789
1345	65	*	0.97875	1	0.989375	0	0.944541	-1.03461	0.954684
1346	65	W	0.603969	0.888598	0.746284	0.746284	0.512788	-0.392648	0.687122
1347	65	Y	0.544298	0.843348	0.693823	0.693823	0.180005	-0.316395	0.259439
1348	65	F	0.609339	0.921541	0.76544	0.76544	0.410374	-0.177121	0.536127
1349	65	L	0.57547	0.862945	0.719208	0.719208	0.481344	-0.441728	0.66927
1350	65	M	0.4137	0.908484	0.661092	0.661092	0.34931	-0.482943	0.528384
1351	65	I	0.672311	0.96549	0.818901	0.818901	0.444765	-0.287191	0.543124
1352	65	V	0.677456	0.870777	0.774117	0.774117	0.431852	-0.432184	0.557864
1353	65	C	0.575939	0.84032	0.708129	0.708129	0.430233	-0.596225	0.607563
1354	65	A	0.703865	0.829995	0.76693	0.76693	0.303387	-1.15094	0.395586
1355	65	G	0.602134	0.721788	0.661961	0.661961	0.348222	-1.1138	0.526046
1356	65	P	0.968019	0.97071	0.969364	0	0.416838	-1.35317	0.430012
1357	65	S	0.503503	0.859405	0.681454	0.681454	0.388559	-0.574114	0.570192
1358	65	T	0.530244	0.864905	0.697574	0.697574	0.312179	-0.402338	0.447521
1359	65	N	0.618054	0.929966	0.77401	0.77401	0.224139	-0.541986	0.289582
1360	65	Q	0.767603	0.878268	0.822935	0.822935	0.227627	-0.45358	0.276604
1361	65	H	0.49511	0.87246	0.683785	0.683785	0.449746	-0.458776	0.657731
1362	65	R	0.537945	0.830775	0.68436	0.68436	0.35908	-1.13451	0.524694
1363	65	K	0.525203	0.801572	0.663387	0.663387	0.307398	-1.0371	0.463377
1364	65	D	0.192577	0.715123	0.45385	0.45385	0.18846	-0.230784	0.415247
1365	65	E						-0.00310925
1366	66	*	0.994462	1	0.997231	0	0.99324	-1.11986	0.995998
1367	66	W	0.168817	0.279327	0.224072	0.224072	0.46571	-1.01907	2.0784
1368	66	Y	0.397886	0.360409	0.379148	0.379148	0.328498	-1.29072	0.866412
1369	66	F	0.599823	0.915861	0.757842	0.757842	0.460355	-0.40926	0.607456
1370	66	L	0.736918	0.821978	0.779448	0.779448	0.361106	-0.1448	0.463284
1371	66	M	0.634912	0.742479	0.688696	0.688696	0.353431	-0.276929	0.513188
1372	66	I	0.528313		0.528313	0.528313	0.39017	-0.0842183	0.738521
1373	66	V	0.579038	0.907717	0.743377	0.743377	0.348827	-0.0713654	0.469246
1374	66	C	0.515977	0.829145	0.672561	0.672561	0.340116	-0.849366	0.505703
1375	66	A	0.637822	0.748805	0.693313	0.693313	0.263008	-1.07682	0.379349
1376	66	G	0.923961	0.99702	0.96049	0	0.514349	-1.25887	0.535506
1377	66	P	0.942908	0.971666	0.957287	0	0.992363	-1.38445	1.03664
1378	66	S	0.601032	0.938935	0.769984	0.769984	0.452929	-1.27471	0.588231
1379	66	T	0.672213	0.983987	0.8281	0.8281	0.33102	-1.13788	0.399735
1380	66	N	0.9965	0.971889	0.984194	0	0.831599	-1.373	0.844954
1381	66	Q	0.988906	0.998208	0.993557	0	0.701451	-1.2883	0.706
1382	66	H	0.525331	0.230551	0.377941	0.377941	0.403895	-1.1696	1.06867
1383	66	R	0.931349	0.978332	0.954841	0	0.76504	-1.25537	0.801223
1384	66	K	0.99245	1	0.996225	0	0.991288	-1.23951	0.995044
1385	66	D	0.947318	1	0.973659	0	0.983086	-1.10605	1.00968
1386	66	E	0.976022	0.992466	0.984244	0	0.987987	-1.25706	1.0038
1387	67	*	0.997822	0.975207	0.986514	0	0.968785	-0.861847	0.982028
1388	67	W	0.639995	0.608384	0.624189	0.624189	0.31971	-0.107761	0.5122
1389	67	Y	0.607963	0.891782	0.749872	0.749872	0.309359	-0.173833	0.412548
1390	67	F	0.53854	0.786034	0.662287	0.662287	0.358128	-0.218669	0.540744
1391	67	L	0.842366	0.954664	0.898515	0	0.590107	-0.128269	0.656759
1392	67	M	0.732765	0.97537	0.854068	0.854068	0.349822	-0.050143	0.409595
1393	67	I	0.643658	0.911854	0.777756	0.777756	0.279958	-0.289668	0.359956
1394	67	V	0.587951	0.929278	0.758614	0.758614	0.363059	-0.191249	0.478581
1395	67	C	0.797845	0.877702	0.837774	0.837774	0.300698	-0.0399756	0.358926
1396	67	A	0.752196	0.83508	0.793638	0.793638	0.211148	-0.00397052	0.26605
1397	67	G	0.637176	0.876401	0.756789	0.756789	0.432879	-0.1472	0.571995
1398	67	P	0.608226	0.79389	0.701058	0.701058	0.488363	-1.37494	0.696609
1399	67	S	0.486978	0.686847	0.586913	0.586913	0.341971	-0.184078	0.582661
1400	67	T	0.561075	0.542362	0.551719	0.551719	0.375506	-0.975227	0.680612
1401	67	N	0.461594	0.643281	0.552438	0.552438	0.424536	-0.241752	0.768477
1402	67	Q	0.674769	0.713463	0.694116	0.694116	0.405189	-0.129164	0.583748
1403	67	H	0.753564	0.900558	0.827061	0.827061	0.419869	-0.172535	0.507664
1404	67	R	0.758223	0.954438	0.856331	0.856331	0.437117	-0.553875	0.510453
1405	67	K	0.725418	0.915026	0.820222	0.820222	0.330191	-0.532753	0.402563
1406	67	D	0.434493	0.141467	0.28798	0.28798	0.32855	-0.110284	1.14088
1407	67	E	0.305418		0.305418	0.305418	0.294309	-0.174795	0.963627
1408	68	*	0.989549	0.988289	0.988919	0	0.96853	-0.97772	0.979382
1409	68	W	0.884331	0.992001	0.938166	0	0.474316	-0.812827	0.505579
1410	68	Y	0.542664	0.90933	0.725997	0.725997	0.273281	-0.762698	0.376422
1411	68	F	0.544825	0.859081	0.701953	0.701953	0.3851	-0.810986	0.548613
1412	68	L	0.685054	0.907516	0.796285	0.796285	0.318837	-1.11852	0.400406
1413	68	M						-0.7091
1414	68	I	0.656317	0.97918	0.817749	0.817749	0.506243	-1.15909	0.619069
1415	68	V	0.571424	0.948102	0.759763	0.759763	0.452209	-1.03475	0.595198
1416	68	C	0.467622	0.675588	0.571605	0.571605	0.295219	-0.700871	0.516474
1417	68	A	0.706505	0.890983	0.798744	0.798744	0.355639	-0.669319	0.445248
1418	68	G	0.340298	0.881001	0.610649	0.610649	0.509773	0.0119069	0.834805
1419	68	P	0.661373	0.851352	0.756362	0.756362	0.474014	-1.24913	0.626702
1420	68	S	0.524388	0.790987	0.657688	0.657688	0.36334	-0.358174	0.552452
1421	68	T	0.630468	0.891054	0.760761	0.760761	0.310349	-0.674858	0.407945
1422	68	N	0.65847	0.85525	0.75686	0.75686	0.356247	-0.208318	0.470691
1423	68	Q	0.51935	0.854382	0.686866	0.686866	0.41264	-0.46224	0.600757
1424	68	H	0.709471	0.89719	0.80333	0.80333	0.349171	-0.266747	0.434654
1425	68	R	0.704512	0.895113	0.799813	0.799813	0.292775	-0.829837	0.366055
1426	68	K	0.52566	0.855007	0.690334	0.690334	0.373314	-0.778698	0.540773
1427	68	D	0.287197	0.510489	0.398843	0.398843	0.296139	-0.242268	0.742494
1428	68	E	0.718499	0.711532	0.715015	0.715015	0.334243	-0.317875	0.467462
1429	69	*	0.993212	0.791404	0.892308	0	0.978806	-0.844291	1.09694
1430	69	W	0.405766	0.547443	0.476605	0.476605	0.309135	-0.356727	0.64862
1431	69	Y	0.399307	0.810468	0.604887	0.604887	0.324099	-0.0418091	0.535801
1432	69	F	0.653874	0.916379	0.785126	0.785126	0.288219	-0.0354148	0.3671
1433	69	L	0.679987	0.84798	0.763984	0.763984	0.299544	-0.161172	0.392081
1434	69	M	0.576749	0.920676	0.748713	0.748713	0.262256	-0.128369	0.350276
1435	69	I	0.581098	0.908515	0.744806	0.744806	0.209221	-0.0411373	0.280906
1436	69	V	0.654657	0.801277	0.727967	0.727967	0.286644	-0.105126	0.39376
1437	69	C	0.616187	0.687195	0.651691	0.651691	0.273711	-0.221739	0.420001
1438	69	A	0.647232	0.674054	0.660643	0.660643	0.351946	-0.290648	0.532733
1439	69	G	0.430581	0.4862	0.45839	0.45839	0.328419	-1.03271	0.716461
1440	69	P	0.963544	0.983888	0.973716	0	0.479235	-1.18831	0.492171
1441	69	S	0.418071	0.61548	0.516775	0.516775	0.452084	-0.292312	0.874817
1442	69	T	0.640127	0.647618	0.643872	0.643872	0.28768	-0.177825	0.446797
1443	69	N	0.385174	0.525662	0.455418	0.455418	0.435515	-0.322447	0.956298
1444	69	Q	0.232831	0.928955	0.580893	0.580893	0.341059	-0.322003	0.587129
1445	69	H						-0.144784
1446	69	R	0.751235	0.897159	0.824197	0.824197	0.348425	-0.0166252	0.422745
1447	69	K	0.559267	0.874994	0.717131	0.717131	0.343244	-0.0462383	0.478636
1448	69	D	0.119323	0.110735	0.115029	0.115029	0.440875	-0.960305	3.83272
1449	69	E	0.319302	0.197755	0.258528	0.258528	0.393057	-0.346461	1.52037
1450	70	*	0.928937	0.957114	0.943025	0	0.887039	-0.988054	0.940631
1451	70	W		0.389365	0.389365	0.389365		-0.383829
1452	70	Y						-0.412024
1453	70	F	0.605095	0.137492	0.371293	0.371293	0.27818	-0.474526	0.74922
1454	70	L	0.660993	0.671744	0.666369	0.666369	0.469011	-0.100824	0.70383
1455	70	M	0.44418	0.328186	0.386183	0.386183	0.240438	-0.199462	0.622601
1456	70	I	0.588892	0.617321	0.603106	0.603106	0.299801	-0.0706609	0.497095
1457	70	V	0.490824	0.64155	0.566187	0.566187	0.284178	0.0974904	0.501916
1458	70	C						-0.137114
1459	70	A	0.556144	0.717952	0.637048	0.637048	0.300658	-0.0395123	0.471955
1460	70	G	0.416961	0.653588	0.535274	0.535274	0.27397	-0.31531	0.511831
1461	70	P	0.507483	0.684099	0.595791	0.595791	0.315406	-0.142572	0.52939
1462	70	S	0.638868	0.724242	0.681555	0.681555	0.280867	-0.171445	0.412097
1463	70	T	0.668906	0.816776	0.742841	0.742841	0.32941	-0.0570045	0.443446
1464	70	N	0.6655	0.712114	0.688807	0.688807	0.310975	-0.00975509	0.451469
1465	70	Q	0.646852	0.852448	0.74965	0.74965	0.53298	0.0145116	0.710971
1466	70	H	0.582211	0.753735	0.667973	0.667973	0.283091	-0.00926953	0.423806
1467	70	R	0.776434	0.923033	0.849734	0.849734	0.369628	0.00837822	0.434993
1468	70	K						-0.0346079
1469	70	D	0.575379	0.689263	0.632321	0.632321	0	-0.192048	0
1470	70	E	0.423961	0.778821	0.601391	0.601391	0.267449	-0.109686	0.444717
1471	71	*	0.961796	0.997419	0.979607	0	0.984522	-1.02284	1.00502
1472	71	W	0.747662		0.747662	0.747662	0.656082	-0.578775	0.877512
1473	71	Y	0.725753	0.988409	0.857081	0.857081	0.422646	-0.623612	0.493123
1474	71	F	0.395408	0.958093	0.67675	0.67675	0.387707	-0.477952	0.572896
1475	71	L	0.528965	0.851806	0.690385	0.690385	0.417388	-0.737325	0.604573
1476	71	M						-0.761908
1477	71	I	0.646455	0.974217	0.810336	0.810336	0.49902	-0.439887	0.615819
1478	71	V	0.630604	0.944799	0.787702	0.787702	0.529709	-0.184085	0.672474
1479	71	C	0.762041	0.98579	0.873916	0.873916	0.350665	-0.222162	0.401257
1480	71	A	0.75647	0.944799	0.850634	0.850634	0.355318	-0.036793	0.41771
1481	71	G	0.343117	0.237838	0.290477	0.290477	0.345982	-0.996542	1.19108
1482	71	P	0.775424	0.997206	0.886315	0	0.469884	-1.15424	0.530155
1483	71	S	0.446717	0.819824	0.633271	0.633271	0.352865	-0.419092	0.55721
1484	71	T	0.625801	0.869004	0.747403	0.747403	0.273595	-0.0470921	0.366061
1485	71	N	0.67724	0.671495	0.674367	0.674367	0.55426	-1.14291	0.821896
1486	71	Q	0.577514	0.911562	0.744538	0.744538	0.51248	-0.930223	0.688319
1487	71	H	0.678974	1	0.839487	0.839487	0.240915	-0.866547	0.286979
1488	71	R	0.663914	0.944022	0.803968	0.803968	0.413855	-0.973466	0.514765
1489	71	K	0.688895	0.997965	0.84343	0.84343	0.287858	-1.01718	0.341294
1490	71	D	0.643656	0.948095	0.795875	0.795875	0.430456	-1.04079	0.540858
1491	71	E	0.523202	0.978246	0.750724	0.750724	0.503305	-1.02985	0.670426
1492	72	*						-0.877211
1493	72	W						-9.09e-05
1494	72	Y						-0.0687311
1495	72	F						-0.019445
1496	72	L	0.556476	0.83478	0.695628	0.695628	0.343006	-0.0669493	0.493088
1497	72	M						-0.377358
1498	72	I	0.597884		0.597884	0.597884	0.137515	0.0366055	0.230002
1499	72	V	0.609625	0.849844	0.729735	0.729735	0.272185	-0.0680057	0.372992
1500	72	C						0.00156479
1501	72	A	0.397368	0.627894	0.512631	0.512631	0.328988	-0.216492	0.641765
1502	72	G	0.519326	0.797387	0.658356	0.658356	0.332741	-1.15619	0.505411
1503	72	P	0.553358	0.699618	0.626488	0.626488	0.332497	-1.14264	0.530731
1504	72	S	0.648639	0.601754	0.625197	0.625197	0.350109	-0.126907	0.559999
1505	72	T	0.588679	0.927048	0.757864	0.757864	0.317837	-0.102097	0.419385
1506	72	N	0.611492	0.863043	0.737268	0.737268	0.333338	-0.262012	0.452126
1507	72	Q	0.662235	0.732008	0.697122	0.697122	0.432038	-0.1552	0.619745
1508	72	H	0.470838	0.797344	0.634091	0.634091	0.401263	-0.0509379	0.632817
1509	72	R	0.680881	0.880096	0.780488	0.780488	0.377421	-0.122136	0.48357
1510	72	K	0.579167	0.90567	0.742418	0.742418	0.334011	-0.238195	0.449896
1511	72	D	0.782678	0.862254	0.822466	0.822466	0.289181	-1.10828	0.351602
1512	72	E	0.67158	0.636154	0.653867	0.653867	0.415895	-0.118919	0.636055
1513	73	*	0.977725	0.973012	0.975368	0	0.973505	-1.05775	0.99809
1514	73	W	0.986286	0.940611	0.963449	0	0.500793	-1.22835	0.519793
1515	73	Y	1	1	1	0	0.402107	-1.25177	0.402107
1516	73	F	0.894293	0.757753	0.826023	0.826023	0.458142	-1.11736	0.554635
1517	73	L	0.774451	0.936701	0.855576	0.855576	0.516955	-1.19037	0.604219
1518	73	M	0.718421	0.541469	0.629945	0.629945	0.537025	-1.00872	0.852495
1519	73	I	0.713269	0.986223	0.849746	0.849746	0.510359	-0.67867	0.600602
1520	73	V	0.72697	0.966623	0.846796	0.846796	0.356318	-0.358291	0.420783
1521	73	C	0.652942	1	0.826471	0.826471	0.452348	-0.249873	0.547324
1522	73	A	0.688023	0.929608	0.808815	0.808815	0.407175	-0.149957	0.503421
1523	73	G	0.641645	0.913642	0.777643	0.777643	0.367537	-0.0333786	0.472629
1524	73	P	0.991017	0.991973	0.991495	0	0.55103	-1.15431	0.555757
1525	73	S	0.647296	0.951228	0.799262	0.799262	0.339581	-0.186092	0.424868
1526	73	T	0.71773	0.970348	0.844039	0.844039	0.308726	-0.199171	0.365772
1527	73	N	0.796646	0.982997	0.889822	0	0.0209584	-1.17087	0.0235535
1528	73	Q	0.640772	0.970309	0.80554	0.80554	0.358311	-1.14791	0.444808
1529	73	H	0.298322	0.365941	0.332132	0.332132	0.292488	-1.25292	0.880638
1530	73	R	0.984566	0.982901	0.983734	0	0.467114	-1.19942	0.474838
1531	73	K	0.964365	0.997898	0.981132	0	0.538049	-1.23597	0.548396
1532	73	D	0.442833	0.890373	0.666603	0.666603	0.394538	-0.774366	0.591863
1533	73	E	0.745515	0.982274	0.863895	0.863895	0.435678	-0.859619	0.504319
1534	74	*	0.962212	1	0.981106	0	0.99453	-1.04964	1.01368
1535	74	W	0.816578	0.984836	0.900707	0	0.339726	-0.993099	0.377177
1536	74	Y	0.74986	0.987006	0.868433	0.868433	0.55749	-0.548459	0.64195
1537	74	F	0.719199	0.931872	0.825536	0.825536	0.460699	-1.00433	0.558061
1538	74	L	0.491668	0.82944	0.660554	0.660554	0.372042	-0.944239	0.563227
1539	74	M	0.145125		0.145125	0.145125	0	-0.199773	0
1540	74	I	0.669256	0.942118	0.805687	0.805687	0.296901	-0.0414548	0.368507
1541	74	V	0.556745	0.921798	0.739272	0.739272	0.293109	-0.0464935	0.396483
1542	74	C	0.63235	0.790031	0.71119	0.71119	0.248535	-0.170628	0.349464
1543	74	A	0.50658	0.881298	0.693939	0.693939	0.332447	-0.0928117	0.479073
1544	74	G	0.472861	0.726782	0.599822	0.599822	0.355772	-1.06939	0.59313
1545	74	P	0.575939	0.749382	0.66266	0.66266	0.430012	-0.427491	0.648917
1546	74	S	0.63306	0.892083	0.762572	0.762572	0.356911	-0.0663118	0.468035
1547	74	T						-0.0319941
1548	74	N	0.505201	0.887959	0.69658	0.69658	0.385093	-0.194908	0.552834
1549	74	Q	0.76617	0.957401	0.861785	0.861785	0.231072	-0.13963	0.268132
1550	74	H	0.663392	0.996353	0.829872	0.829872	0.386305	-0.658805	0.465499
1551	74	R	0.58902	0.907824	0.748422	0.748422	0.281568	-0.110495	0.376215
1552	74	K	0.61478	0.776836	0.695808	0.695808	0.323137	-0.249636	0.464405
1553	74	D	0.679586	0.913426	0.796506	0.796506	0.345165	-0.162557	0.433349
1554	74	E	0.455767	0.903376	0.679571	0.679571	0.412428	-0.415816	0.606894
1555	75	*	0.972554	0.993211	0.982883	0	0.98521	-1.02145	1.00237
1556	75	W	0.987589	0.976397	0.981993	0	0.574452	-1.14953	0.584986
1557	75	Y	0.998083	0.997089	0.997586	0	0.451791	-1.23438	0.452884
1558	75	F	0.730461	0.893587	0.812024	0.812024	0.357734	-1.17085	0.440546
1559	75	L	0.555982	0.691155	0.623568	0.623568	0.364466	-0.656642	0.584484
1560	75	M	0.770517	0.848021	0.809269	0.809269	0.370226	-1.2507	0.457482
1561	75	I	0.740164	0.949182	0.844673	0.844673	0.328777	-0.0205651	0.389236
1562	75	V	0.553155	0.962029	0.757592	0.757592	0.385738	-0.0270856	0.509164
1563	75	C	0.573039	0.39231	0.482674	0.482674	0.30517	-0.394827	0.632248
1564	75	A	0.477684	0.285163	0.381423	0.381423	0.272808	-0.894003	0.715236
1565	75	G	0.378425	0.354988	0.366707	0.366707	0.36668	-1.13442	0.999928
1566	75	P	0.977483	0.994165	0.985824	0	0.446895	-1.16457	0.453321
1567	75	S	0.903782	0.996734	0.950258	0	0.403059	-1.15289	0.424158
1568	75	T	0.650595	0.918884	0.78474	0.78474	0.386201	-1.01526	0.49214
1569	75	N	0.985031	0.989313	0.987172	0	0.96876	-1.22507	0.981349
1570	75	Q	0.963875	0.970123	0.966999	0	0.972505	-1.19626	1.00569
1571	75	H	0.989349	1	0.994674	0	0.967524	-1.22815	0.972704
1572	75	R	0.990766	0.990007	0.990386	0	0.981257	-1.09924	0.990783
1573	75	K	1	1	1	0	0.986209	-1.17562	0.986209
1574	75	D	0.98449	0.989329	0.98691	0	0.957318	-1.25412	0.970016
1575	75	E	1	0.999579	0.999789	0	0.972079	-1.07969	0.972284
1576	76	*	0.97865	0.982852	0.980751	0	0.978561	-0.954802	0.997767
1577	76	W	0.136515	0.0640284	0.100272	0.100272	0.237487	-1.00673	2.36843
1578	76	Y	0.341864	0.218631	0.280248	0.280248	0.387636	-0.449878	1.38319
1579	76	F	0.414268	0.365768	0.390018	0.390018	0.351932	-0.46517	0.902348
1580	76	L	0.646281	0.942196	0.794239	0.794239	0.497648	-0.00292903	0.626572
1581	76	M	0.79961		0.79961	0.79961	0.195715	-0.392598	0.244763
1582	76	I	0.206629	0.099237	0.152933	0.152933	0.232997	-1.05874	1.52352
1583	76	V	0.277932	0.451033	0.364482	0.364482	0.347829	-0.843025	0.954311
1584	76	C	0.75058	0.975728	0.863154	0.863154	0.433959	-0.507247	0.502759
1585	76	A	0.779631	0.938258	0.858945	0.858945	0.358404	-0.501314	0.417261
1586	76	G	0.838639	1	0.91932	0	0.387541	-0.881202	0.421552
1587	76	P	0.981068	0.994372	0.98772	0	0.92654	-1.07835	0.938059
1588	76	S	0.873617	0.997423	0.93552	0	0.351035	-0.382367	0.37523
1589	76	T	0.575251	0.880003	0.727627	0.727627	0.374739	-0.887762	0.515016
1590	76	N	0.569973	0.891101	0.730537	0.730537	0.234969	-0.318805	0.321638
1591	76	Q	0.620768	0.917356	0.769062	0.769062	0.280339	-0.826148	0.364521
1592	76	H	0.762439	0.964956	0.863697	0.863697	0.322142	-0.407762	0.372981
1593	76	R	0.295529	0.180687	0.238108	0.238108	0.272219	-1.21634	1.14326
1594	76	K	0.563838	0.744365	0.654102	0.654102	0.268332	-1.15948	0.41023
1595	76	D	0.704459	0.994907	0.849683	0.849683	0.211009	-0.987339	0.248339
1596	76	E	0.495213	0.540086	0.517649	0.517649	0.184647	-1.07224	0.356703
1597	77	*	0.936183	0.977434	0.956808	0	0.947053	-0.953751	0.989805
1598	77	W	0.986486	1	0.993243	0	0.53154	-0.924758	0.535156
1599	77	Y	0.864004	1	0.932002	0	0.327614	-1.056	0.351516
1600	77	F	0.551531	0.890922	0.721226	0.721226	0.34624	-0.222796	0.480072
1601	77	L	0.710658	0.896608	0.803633	0.803633	0.30272	-0.00263228	0.376689
1602	77	M	0.673559		0.673559	0.673559	0.18267	-0.420048	0.271202
1603	77	I	0.722996	0.946787	0.834891	0.834891	0.302891	0.0268557	0.36279
1604	77	V	0.721921	0.973122	0.847522	0.847522	0.265751	-0.0555139	0.313562
1605	77	C	0.721674	0.542062	0.631868	0.631868	0.36955	-0.156549	0.584852
1606	77	A	0.489401	0.653701	0.571551	0.571551	0.302169	-0.920813	0.528683
1607	77	G	0.976459	0.990203	0.983331	0	0.415281	-1.10967	0.422321
1608	77	P	0.990646	0.983679	0.987163	0	0.990748	-1.11621	1.00363
1609	77	S	0.560145	0.497046	0.528595	0.528595	0.377942	-0.686187	0.714992
1610	77	T	0.613058	0.859857	0.736457	0.736457	0.335374	-0.10867	0.455388
1611	77	N	0.883283	0.986297	0.93479	0	0.318831	-1.14125	0.341072
1612	77	Q	0.600408	0.873467	0.736937	0.736937	0.30958	-1.1387	0.42009
1613	77	H	0.9586	0.99605	0.977325	0	0.411261	-1.11837	0.420803
1614	77	R	0.995356	0.988504	0.99193	0	0.359499	-1.17091	0.362424
1615	77	K	0.996021	0.971831	0.983926	0	0.551952	-1.12364	0.560969
1616	77	D	0.955422	0.837646	0.896534	0	0.451951	-1.08601	0.50411
1617	77	E	0.565703	0.899283	0.732493	0.732493	0.361227	-1.0846	0.493148
1618	78	*	0.987937	0.991906	0.989922	0	0.988128	-1.07678	0.998188
1619	78	W	0.0119359	0.0687789	0.0403574	0.0403574	0.212719	-1.34415	5.27088
1620	78	Y	0.0918009	0.0835267	0.0876638	0.0876638	0.198686	-1.12339	2.26645
1621	78	F	0.243482	0.0896754	0.166579	0.166579	0.407632	-1.19842	2.44709
1622	78	L	0.120023	0.117355	0.118689	0.118689	0.377689	-1.29923	3.18218
1623	78	M	0.241355	0.113373	0.177364	0.177364	0.187393	-1.29364	1.05654
1624	78	I	0.338321	0.141268	0.239795	0.239795	0.340214	-1.08274	1.41877
1625	78	V	0.230055	0.110655	0.170355	0.170355	0.390903	-1.25398	2.29464
1626	78	C	0.188935	0.0964083	0.142672	0.142672	0.358123	-1.18559	2.51012
1627	78	A	0.285101	0.101923	0.193512	0.193512	0.321413	-1.06039	1.66094
1628	78	G	0.686266	0.860885	0.773575	0.773575	0.335238	-0.0486651	0.433361
1629	78	P	0.993231	0.998532	0.995881	0	0.565249	-1.16094	0.567587
1630	78	S	0.239979	0.0962009	0.16809	0.16809	0.268918	-1.20672	1.59985
1631	78	T	0.143504	0.118193	0.130848	0.130848	0.406958	-1.15421	3.11015
1632	78	N	0.528749	0.928322	0.728535	0.728535	0.523599	-1.20167	0.718701
1633	78	Q	0.133674	0.120556	0.127115	0.127115	0.359853	-1.06655	2.83093
1634	78	H	0.33046	0.090568	0.210514	0.210514	0.388095	-1.21275	1.84356
1635	78	R	0.196494	0.118862	0.157678	0.157678	0.382781	-1.30866	2.42761
1636	78	K	0.1502	0.182959	0.166579	0.166579	0.369476	-1.27671	2.21802
1637	78	D	0.958009	1	0.979005	0	0.985705	-1.07152	1.00684
1638	78	E	0.978979	0.998625	0.988802	0	1	-1.37896	1.01132
1639	79	*	0.935185	0.996635	0.96591	0	0.9959	-0.997726	1.03105
1640	79	W	0.395963	0.348136	0.372049	0.372049	0.210053	-0.702158	0.564585
1641	79	Y	0.310318	0.361393	0.335855	0.335855	0.290873	-0.538413	0.866065
1642	79	F	0.498313	0.346319	0.422316	0.422316	0.294354	-0.41252	0.697001
1643	79	L	0.423107	0.557402	0.490255	0.490255	0.430335	-0.215944	0.877778
1644	79	M	0.450603	0.773671	0.612137	0.612137	0.376885	-0.256885	0.615687
1645	79	I	0.453869	0.468247	0.461058	0.461058	0.353097	-0.498688	0.765841
1646	79	V	0.427842	0.516675	0.472258	0.472258	0.299596	-0.456638	0.63439
1647	79	C	0.489281	0.490547	0.489914	0.489914	0.305604	-0.142056	0.623791
1648	79	A	0.571506	0.63048	0.600993	0.600993	0.298679	-0.0695817	0.496975
1649	79	G	0.374341	0.241102	0.307721	0.307721	0.273309	-0.488299	0.888172
1650	79	P	0.621528	0.931673	0.776601	0.776601	0.344234	-0.0627487	0.443258
1651	79	S	0.462393	0.689967	0.57618	0.57618	0.263533	-0.210047	0.45738
1652	79	T	0.426051	0.657785	0.541918	0.541918	0.3244	-0.257582	0.598614
1653	79	N	0.636254	0.731512	0.683883	0.683883	0.296495	-0.0876433	0.433546
1654	79	Q	0.385318	0.66021	0.522764	0.522764	0.426686	-0.133132	0.816212
1655	79	H	0.49698	0.703372	0.600176	0.600176	0.358227	-0.105235	0.59687
1656	79	R	0.455341	0.773806	0.614574	0.614574	0.320677	-0.302906	0.521787
1657	79	K	0.57355	0.827311	0.700431	0.700431	0.3705	-0.264658	0.52896
1658	79	D	0.461944	0.780424	0.621184	0.621184	0.324188	-0.164527	0.521888
1659	79	E	0.468597	0.696381	0.582489	0.582489	0.359923	-0.0533963	0.617906
1660	80	*	0.9858	1	0.9929	0	0.99455	-1.0964	1.00166
1661	80	W						-1.00756
1662	80	Y	0.208153	0	0.104077	0.104077	0.233692	-1.19494	2.24539
1663	80	F	0.162116	0.114376	0.138246	0.138246	0.208968	-1.4232	1.51157
1664	80	L	0.263964	0.0973373	0.180651	0.180651	0.395979	-1.08799	2.19196
1665	80	M	0.22173	0.0334183	0.127574	0.127574	0.230794	-1.0684	1.8091
1666	80	I	0.394787	0.259781	0.327284	0.327284	0.259419	-0.631778	0.792643
1667	80	V	0.44449	0.300893	0.372692	0.372692	0.262264	-0.303198	0.703703
1668	80	C	0.350821	0.19673	0.273776	0.273776	0.139546	-0.282672	0.509709
1669	80	A	0.325094	0.329945	0.32752	0.32752	0.16976	-0.444959	0.518319
1670	80	G	0.106512	0.116745	0.111629	0.111629	0.311758	-1.0772	2.79281
1671	80	P	0.48338	0.616537	0.549959	0.549959	0.299755	-1.14384	0.545049
1672	80	S	0.370325	0.302222	0.336274	0.336274	0.311947	-0.237801	0.927658
1673	80	T	0.613507	0.895458	0.754482	0.754482	0.287686	0.0463842	0.381302
1674	80	N	0.12612	0.0541738	0.0901471	0.0901471	0.37998	-1.09697	4.21511
1675	80	Q	0.305603	0.059096	0.182349	0.182349	0.353041	-1.18074	1.93607
1676	80	H	0.340166	0.033747	0.186957	0.186957	0.0651371	-1.24102	0.348408
1677	80	R	0.128866	0.0594743	0.0941701	0.0941701	0.304993	-1.12971	3.23874
1678	80	K	0.219062	0.13955	0.179306	0.179306	0.393297	-1.00473	2.19344
1679	80	D	0.245563	0.101101	0.173332	0.173332	0.176629	-1.03585	1.01902
1680	80	E	0.150829	0.06847	0.109649	0.109649	0.416072	-1.08331	3.79457
1681	81	*	0.986211	0.988069	0.98714	0	0.987699	-1.12433	1.00057
1682	81	W	0.44592	0.222905	0.334412	0.334412	0.383578	-1.04205	1.14702
1683	81	Y	0.395317	0.265881	0.330599	0.330599	0.400437	-0.940021	1.21125
1684	81	F	0.35613	0.2432	0.299665	0.299665	0.395144	-0.894576	1.31862
1685	81	L	0.346523	0.181483	0.264003	0.264003	0.299953	-0.978465	1.13617
1686	81	M	0.432069	0.281662	0.356865	0.356865	0.274597	-0.920615	0.76947
1687	81	I	0.339299	0.297029	0.318164	0.318164	0.244078	-0.920717	0.767145
1688	81	V	0.316568	0.156589	0.236579	0.236579	0.294839	-0.811778	1.24626
1689	81	C	0.1194	0.107687	0.113543	0.113543	0.29373	-0.831222	2.58694
1690	81	A	0.277263	0.134762	0.206012	0.206012	0.290302	-1.12723	1.40915
1691	81	G	0.270105	0.06873	0.169417	0.169417	0.125766	-1.16311	0.742342
1692	81	P	0.633202	0.972414	0.802808	0.802808	0.392726	-0.0101089	0.489191
1693	81	S	0.330711	0.19571	0.263211	0.263211	0.239951	-1.02841	0.911631
1694	81	T	0.242858	0.151526	0.197192	0.197192	0.325353	-0.933666	1.64993
1695	81	N	0.251686	0.0915849	0.171635	0.171635	0.201553	-1.08274	1.17431
1696	81	Q	0.37102	0.141654	0.256337	0.256337	0.308992	-0.800408	1.20541
1697	81	H	0.361285	0.0648206	0.213053	0.213053	0.202738	-0.934024	0.951585
1698	81	R	0.374902	0.241866	0.308384	0.308384	0.267584	-0.977968	0.867698
1699	81	K	0.283296	0.170727	0.227011	0.227011	0.415077	-0.97002	1.82844
1700	81	D	0.232141	0.0514516	0.141796	0.141796	0.29864	-0.937516	2.10612
1701	81	E	0.360352	0.0685473	0.21445	0.21445	0.244153	-1.1294	1.13851
1702	82	*	0.955235	0.989944	0.972589	0	0.959609	-0.917834	0.986654
1703	82	W	0.084884	0.0824641	0.083674	0.083674	0.316969	-0.660097	3.78814
1704	82	Y	0.328239	0.286219	0.307229	0.307229	0.262356	-0.773901	0.853941
1705	82	F	0.51641	0.523464	0.519937	0.519937	0.22773	-0.306262	0.437995
1706	82	L	0.668355	0.724475	0.696415	0.696415	0.401046	-0.00886532	0.575872
1707	82	M	0.610267		0.610267	0.610267	0.0788178	-0.0117474	0.129153
1708	82	I	0.713939	0.946	0.82997	0.82997	0.300908	-0.100475	0.362553
1709	82	V	0.46831	0.798174	0.633242	0.633242	0.182374	0.00681813	0.288
1710	82	C	0.71417	0.958535	0.836353	0.836353	0.340496	-0.0657264	0.407121
1711	82	A	0.674267	0.56179	0.618028	0.618028	0.305015	-0.305095	0.493528
1712	82	G	0.257443	0.27783	0.267636	0.267636	0.207564	-0.765901	0.775545
1713	82	P	0.190949	0.116848	0.153898	0.153898	0.377339	-0.432906	2.45187
1714	82	S	0.432553	0.572008	0.50228	0.50228	0.28122	-0.413901	0.559886
1715	82	T	0.61514	0.948617	0.781879	0.781879	0.269065	-0.380106	0.344126
1716	82	N	0.549642	0.716224	0.632933	0.632933	0.218658	-0.812831	0.345468
1717	82	Q	0.821775	1	0.910887	0	0.191553	-0.362291	0.210293
1718	82	H	0.353612	0.283525	0.318569	0.318569	0.151063	-0.828042	0.474194
1719	82	R	0.620469	0.671922	0.646196	0.646196	0.225695	-0.813639	0.349267
1720	82	K	0.501085	0.281323	0.391204	0.391204	0.260669	-0.675543	0.666325
1721	82	D	0.257758	0.0737172	0.165738	0.165738	0.42094	-0.931452	2.5398
1722	82	E	0.242415	0.101758	0.172086	0.172086	0.258365	-0.498535	1.50137
1723	83	*	0.99599	0.924728	0.960359	0	0.996523	-0.896174	1.03766
1724	83	W	0.989248	0.922499	0.955873	0	0.478666	-1.22801	0.500763
1725	83	Y	0.967722	0.975912	0.971817	0	0.636101	-0.857306	0.654548
1726	83	F	0.950826	0.996081	0.973453	0	0.601599	-1.12612	0.618005
1727	83	L	0.993643	0.998394	0.996019	0	0.579978	-1.06712	0.582296
1728	83	M	0.763467		0.763467	0.763467	0.654598	-1.23452	0.857402
1729	83	I	0.916815	0.997861	0.957338	0	0.452234	-1.01016	0.472386
1730	83	V	0.987774	0.949861	0.968818	0	0.455421	-1.09068	0.470079
1731	83	C	0.44326	0.274581	0.35892	0.35892	0.363897	-0.325212	1.01387
1732	83	A	0.422248	0.477945	0.450097	0.450097	0.285822	-0.930963	0.635023
1733	83	G	0.400596	0.282616	0.341606	0.341606	0.335233	-0.991928	0.981343
1734	83	P	0.613943	0.625792	0.619867	0.619867	0.373841	-1.21397	0.603098
1735	83	S	0.582722	0.357156	0.469939	0.469939	0.323542	-0.483727	0.688477
1736	83	T	0.407109	0.428163	0.417636	0.417636	0.360583	-1.01854	0.863392
1737	83	N						-0.0307189
1738	83	Q	0.370501	0.81875	0.594626	0.594626	0.276736	-1.13314	0.465395
1739	83	H	0.929636	0.847481	0.888559	0	0.571816	-1.16496	0.643532
1740	83	R	0.968959	0.983383	0.976171	0	0.432743	-1.11995	0.443306
1741	83	K	0.845756	0.970389	0.908073	0	0.499726	-0.852051	0.550315
1742	83	D	0.736091	0.957694	0.846892	0.846892	0.519311	-1.01963	0.613196
1743	83	E	0.977365	0.998825	0.988095	0	0.577848	-1.25215	0.58481
1744	84	*	0.986154	0.994711	0.990433	0	0.979054	-1.03085	0.988511
1745	84	W	0.223932	0.0619989	0.142966	0.142966	0.215553	-0.918967	1.50773
1746	84	Y	0.095267	0.111212	0.10324	0.10324	0.280339	-1.123	2.71542
1747	84	F	0.164984	0.104508	0.134746	0.134746	0.340541	-0.971339	2.52728
1748	84	L	0.956512	0.882959	0.919735	0	0.424089	-0.502833	0.461099
1749	84	M	0.231085	0.273435	0.25226	0.25226	0.414686	-0.876913	1.64388
1750	84	I	0.556478	0.765984	0.661231	0.661231	0.434931	-0.0887652	0.65776
1751	84	V	0.479018	0.544003	0.511511	0.511511	0.332174	-0.197446	0.649398
1752	84	C	0.929847	0.998807	0.964327	0	0.41234	-0.202455	0.427593
1753	84	A	0.272662	0.175207	0.223935	0.223935	0.2882	-0.976178	1.28698
1754	84	G	0.603202	0.867631	0.735417	0.735417	0.630353	-0.994335	0.857137
1755	84	P	0.983812	0.955013	0.969412	0	0.97457	-1.13425	1.00532
1756	84	S	0.164355	0.0706344	0.117495	0.117495	0.276677	-1.07255	2.35481
1757	84	T	0.177836	0.0709655	0.124401	0.124401	0.209534	-1.11595	1.68435
1758	84	N	0.3459	0.0791434	0.212522	0.212522	0.604215	-1.10194	2.84308
1759	84	Q	0.150003	0.0913582	0.120681	0.120681	0.22131	-0.944599	1.83384
1760	84	H	0.181436	0.0662583	0.123847	0.123847	0.304848	-1.317	2.46149
1761	84	R	0.0562207	0.0342861	0.0452534	0.0452534	0.23466	-0.988211	5.18547
1762	84	K	0.087481	0.0914315	0.0894563	0.0894563	0.182388	-1.04348	2.03885
1763	84	D	0.977725	0.931264	0.954494	0	0.980841	-0.998102	1.0276
1764	84	E	0.622553	0.812483	0.717518	0.717518	0.583005	-1.06597	0.812529
1765	85	*	0.877828	0.998811	0.93832	0	0.983592	-1.05038	1.04825
1766	85	W	0.979897	0.761739	0.870818	0.870818	0.988387	-1.14156	1.13501
1767	85	Y	0.9937	0.943387	0.968543	0	0.974539	-1.05647	1.00619
1768	85	F	0.945516	0.956392	0.950954	0	0.491174	-1.10298	0.516507
1769	85	L	0.502318	0.547628	0.524973	0.524973	0.368798	-0.134363	0.702509
1770	85	M	0.345777	0.376052	0.360914	0.360914	0.31463	-0.592181	0.871757
1771	85	I	0.716614	0.817644	0.767129	0.767129	0.242097	-0.0215895	0.315588
1772	85	V	0.523868	0.605499	0.564683	0.564683	0.341296	-0.0386405	0.604402
1773	85	C	0.416795	0.354791	0.385793	0.385793	0.462242	-0.540406	1.19816
1774	85	A	0.690646	0.962327	0.826486	0.826486	0.49503	-1.00353	0.598958
1775	85	G	0.989923	0.983689	0.986806	0	0.978284	-1.16677	0.991363
1776	85	P	0.961548	0.941592	0.95157	0	0.977875	-1.0693	1.02764
1777	85	S	0.98171	0.998479	0.990094	0	0.983118	-0.97184	0.992954
1778	85	T	0.875056	0.998175	0.936616	0	0.635818	-1.07886	0.678846
1779	85	N	0.993985	1	0.996993	0	0.990451	-0.98975	0.993439
1780	85	Q	0.995967	1	0.997984	0	0.984727	-1.12918	0.986717
1781	85	H	0.883708	1	0.941854	0	0.99009	-1.12745	1.05121
1782	85	R	0.991646	0.993761	0.992703	0	0.990674	-1.10187	0.997956
1783	85	K	0.944207	0.993736	0.968972	0	0.980966	-1.12031	1.01238
1784	85	D	0.923983	0.927708	0.925846	0	0.999042	-1.09752	1.07906
1785	85	E	0.953762	1	0.976881	0	0.995024	-0.944103	1.01857
1786	86	*	0.917822	0.994011	0.955916	0	0.988337	-0.962699	1.03392
1787	86	W		0.995117	0.995117	0		-1.08948
1788	86	Y	0.990243	1	0.995121	0	0.951157	-1.3798	0.95582
1789	86	F	0.96799	0.977647	0.972819	0	0.978748	-1.02	1.0061
1790	86	L	0.975143	0.973533	0.974338	0	0.977153	-0.956519	1.00289
1791	86	M	1		1	0	0.988522	-1.13532	0.988522
1792	86	I	0.975575	0.993542	0.984558	0	0.989567	-1.08839	1.00509
1793	86	V	0.906019	0.970566	0.938292	0	0.991866	-0.887478	1.0571
1794	86	C	0.978721	0.989577	0.984149	0	0.990981	-1.21486	1.00694
1795	86	A	0.304527	0.157166	0.230847	0.230847	0.497789	-1.12318	2.15636
1796	86	G	0.700688	0.919865	0.810277	0.810277	0.312901	0.0111108	0.386166
1797	86	P	0.99137	0.988624	0.989997	0	0.986086	-1.11307	0.996049
1798	86	S	0.520267	0.554568	0.537417	0.537417	0.519563	-1.13046	0.966777
1799	86	T	0.979283	0.984387	0.981835	0	0.991646	-1.26064	1.00999
1800	86	N	0.998238	0.990346	0.994292	0	0.974841	-1.11571	0.980437
1801	86	Q	0.935336	0.992072	0.963704	0	0.97933	-1.11381	1.01621
1802	86	H	0.974254	0.986036	0.980145	0	0.975651	-1.0653	0.995415
1803	86	R	0.955319	0.937909	0.946614	0	0.988518	-1.00698	1.04427
1804	86	K	1	0.920236	0.960118	0	0.977172	-1.19246	1.01776
1805	86	D	0.993505	1	0.996753	0	0.97623	-1.08313	0.97941
1806	86	E	0.973096	0.990325	0.981711	0	0.946972	-1.03383	0.964615
1807	87	*	0.979639	0.997867	0.988753	0	0.979257	-1.02147	0.990396
1808	87	W	0.176326	0.376187	0.276257	0.276257	0.448198	-1.18227	1.6224
1809	87	Y	0.217373	0.0392977	0.128335	0.128335	0.396248	-0.946043	3.08759
1810	87	F	0.144725	0.0904648	0.117595	0.117595	0.498097	-0.905373	4.23571
1811	87	L	0.0724261	0.0492365	0.0608313	0.0608313	0.267555	-0.974299	4.39831
1812	87	M	0.0494082	0	0.0247041	0.0247041	0.260575	-1.03065	10.5478
1813	87	I	0.100977	0.0694463	0.0852115	0.0852115	0.372863	-0.930485	4.37574
1814	87	V	0.120208	0.0425537	0.0813809	0.0813809	0.429414	-1.16657	5.27659
1815	87	C	0.104354	0.080711	0.0925326	0.0925326	0.262955	-0.774442	2.84175
1816	87	A	0.134401	0.0417175	0.0880591	0.0880591	0.312597	-1.0082	3.54986
1817	87	G	0.175049	0.0678593	0.121454	0.121454	0.331318	-1.03528	2.72792
1818	87	P	0.290601	0.139084	0.214842	0.214842	0.490955	-0.482577	2.28518
1819	87	S	0.148097	0.0561902	0.102144	0.102144	0.365647	-0.792296	3.57973
1820	87	T	0.180153	0.0560119	0.118082	0.118082	0.460581	-0.674947	3.9005
1821	87	N	0.128415	0.0324931	0.0804542	0.0804542	0.234953	-1.18166	2.92034
1822	87	Q	0.176667	0.0579966	0.117332	0.117332	0.284352	-0.967665	2.42349
1823	87	H	0.101378	0.0835229	0.0924503	0.0924503	0.367591	-1.00515	3.97609
1824	87	R	0.750688	0.918498	0.834593	0.834593	0.461644	-0.00123465	0.553137
1825	87	K	0.119626	0.0508198	0.0852231	0.0852231	0.230094	-0.982637	2.6999
1826	87	D	0.477098	0.0707967	0.273947	0.273947	0.436946	-1.12635	1.595
1827	87	E	0.154662	0.144922	0.149792	0.149792	0.530155	-1.16938	3.53928
1828	88	*	0.978961	0.986277	0.982619	0	0.993385	-0.974577	1.01096
1829	88	W	0.187376	0.115892	0.151634	0.151634	0.46933	-0.984681	3.09515
1830	88	Y	0.307115	0.0867094	0.196912	0.196912	0.192068	-1.06232	0.975401
1831	88	F	0.204609	0.073708	0.139159	0.139159	0.327436	-1.04155	2.35297
1832	88	L	0.147203	0.0880411	0.117622	0.117622	0.317378	-1.19415	2.69829
1833	88	M	0.338899	0.0736062	0.206252	0.206252	0.326121	-1.18742	1.58117
1834	88	I	0.17717	0.0499504	0.11356	0.11356	0.243764	-1.01065	2.14656
1835	88	V	0.0898108	0.038715	0.0642629	0.0642629	0.309196	-1.06448	4.81142
1836	88	C	0.366973	0.110728	0.238851	0.238851	0.246308	-1.14426	1.03122
1837	88	A	0.179964	0.170171	0.175067	0.175067	0.368227	-1.03329	2.10335
1838	88	G	0.263896	0.157468	0.210682	0.210682	0.338301	-0.958989	1.60574
1839	88	P	0.293784	0.207105	0.250445	0.250445	0.375308	-0.724564	1.49857
1840	88	S	0.652745	0.963772	0.808258	0.808258	0.341776	-0.354138	0.422855
1841	88	T	0.265096	0.196986	0.231041	0.231041	0.280723	-0.750631	1.21504
1842	88	N	0.624585	0.984164	0.804375	0.804375	0.308382	-0.0191796	0.38338
1843	88	Q	0.191007	0.110795	0.150901	0.150901	0.312119	-1.17023	2.06837
1844	88	H	0.282831	0.0332825	0.158057	0.158057	0.22958	-0.885293	1.45251
1845	88	R	0.284595	0.0815369	0.183066	0.183066	0.310326	-0.98715	1.69516
1846	88	K	0.227497	0.0905446	0.159021	0.159021	0.266582	-0.794832	1.6764
1847	88	D	0.30323	0.330565	0.316898	0.316898	0.217057	-0.388134	0.684943
1848	88	E	0.230803	0.0833947	0.157099	0.157099	0.222137	-0.965551	1.414
1849	89	*	0.966454	0.989823	0.978139	0	0.967764	-0.925295	0.989393
1850	89	W	0.808767		0.808767	0.808767	0.335229	-1.06722	0.414494
1851	89	Y	0.460703	0.400465	0.430584	0.430584	0.151887	-0.451506	0.352748
1852	89	F	0.877602	0.879271	0.878437	0.878437	0.134899	-0.0200047	0.153567
1853	89	L	0.792001	0.904435	0.848218	0.848218	0.359431	0.0471771	0.423749
1854	89	M						-0.0171988
1855	89	I						0.0877665
1856	89	V	0.747113	0.830451	0.788782	0.788782	0.215096	-0.0491771	0.272693
1857	89	C	0.596783	0.85736	0.727072	0.727072	0.405559	-0.572452	0.557797
1858	89	A	0.622588	0.760457	0.691523	0.691523	0.438185	-0.765848	0.633653
1859	89	G	0.976328	0.98712	0.981724	0	0.507487	-0.85613	0.516935
1860	89	P	0.883379	0.994231	0.938805	0	0.561569	-0.39352	0.598175
1861	89	S	0.725353	0.962133	0.843743	0.843743	0.424905	-0.617365	0.503595
1862	89	T	0.831929	0.998156	0.915043	0	0.402236	-0.309949	0.439582
1863	89	N	0.621077	0.664939	0.643008	0.643008	0.494907	-0.429423	0.769675
1864	89	Q						-0.771006
1865	89	H	0.604922	0.888608	0.746765	0.746765	0.470764	-0.537099	0.630404
1866	89	R	0.975562	0.977607	0.976585	0	0.664305	-0.729803	0.680233
1867	89	K	0.99179	0.962689	0.97724	0	0.454676	-0.475508	0.465266
1868	89	D	0.978193	0.991776	0.984985	0	0.614125	-1.04544	0.623487
1869	89	E	0.559874	0.486938	0.523406	0.523406	0.286821	-1.10171	0.547989
1870	90	*	0.983928	0.943359	0.963644	0	0.975704	-1.06923	1.01252
1871	90	W	0.0347528	0.0844013	0.0595771	0.0595771	0.133379	-0.985406	2.23876
1872	90	Y	0.124051	0.0796686	0.10186	0.10186	0.340575	-1.32216	3.34357
1873	90	F	0.241456	0.138729	0.190093	0.190093	0.343773	-1.09375	1.80845
1874	90	L	0.577965	0.863928	0.720947	0.720947	0.360061	-0.014844	0.499428
1875	90	M	0.64109	0.797395	0.719242	0.719242	0.391323	0.0927379	0.544077
1876	90	I	0.0793249	0.0620223	0.0706736	0.0706736	0.329671	-1.17031	4.6647
1877	90	V	0.133313	0.0606019	0.0969573	0.0969573	0.308743	-1.11584	3.18432
1878	90	C	0.153514	0.0346253	0.0940698	0.0940698	0.402327	-1.08334	4.27691
1879	90	A	0.171347	0.0942673	0.132807	0.132807	0.243767	-1.17199	1.8355
1880	90	G	0.205562	0.18157	0.193566	0.193566	0.492787	-1.24223	2.54584
1881	90	P	0.981589	0.989126	0.985357	0	0.979427	-1.27238	0.993982
1882	90	S	0.199731	0.0524365	0.126084	0.126084	0.432348	-1.15549	3.42905
1883	90	T	0.0934663	0.0922581	0.0928622	0.0928622	0.397438	-1.22974	4.27987
1884	90	N	0.387529	0.165734	0.276632	0.276632	0.501421	-1.14682	1.81259
1885	90	Q	0.181048	0.0922251	0.136636	0.136636	0.295095	-1.13738	2.15971
1886	90	H	0.23226	0.0732971	0.152779	0.152779	0.434617	-1.1468	2.84475
1887	90	R	0.432649	0.456306	0.444478	0.444478	0.528324	-1.18601	1.18864
1888	90	K	0.462094	0.848465	0.655279	0.655279	0.623943	-1.26263	0.952179
1889	90	D	0.884129	0.997979	0.941054	0	0.941791	-1.26739	1.00078
1890	90	E	0.48095	0.599735	0.540342	0.540342	0.60151	-1.29317	1.1132
1891	91	*	0.991035	0.997432	0.994234	0	0.994309	-1.0426	1.00008
1892	91	W	0.482421	0.695466	0.588944	0.588944	0.230752	-1.0406	0.391807
1893	91	Y	0.40483	0.628747	0.516789	0.516789	0.310239	-0.270913	0.600321
1894	91	F	0.606332	0.462154	0.534243	0.534243	0.238981	-0.194111	0.447326
1895	91	L	0.260287	0.111118	0.185703	0.185703	0.28628	-0.498572	1.5416
1896	91	M	0.412697	0.306689	0.359693	0.359693	0.568953	-0.508352	1.58178
1897	91	I	0.257398	0.320049	0.288723	0.288723	0.411874	-0.160065	1.42654
1898	91	V	0.739013	0.950942	0.844978	0.844978	0.308286	-0.0185639	0.364845
1899	91	C	0.688182	0.664445	0.676313	0.676313	0.179282	-0.0429696	0.265087
1900	91	A	0.921066	0.997572	0.959319	0	0.295205	-0.130543	0.307724
1901	91	G	0.492816	0.300387	0.396602	0.396602	0.179649	-0.732505	0.45297
1902	91	P	0.35613	0.269667	0.312898	0.312898	0.294744	-1.14463	0.941979
1903	91	S	0.727716	0.970106	0.848911	0.848911	0.399439	-0.187914	0.470531
1904	91	T	0.660595	0.926963	0.793779	0.793779	0.356965	-0.0634884	0.449703
1905	91	N	0.436668	0.372874	0.404771	0.404771	0.197156	-0.291329	0.487079
1906	91	Q	0.33662	0.443024	0.389822	0.389822	0.287707	-0.398224	0.738046
1907	91	H	0.789541	0.652646	0.721094	0.721094	0.0522269	-0.23218	0.0724274
1908	91	R	0.349776	0.267072	0.308424	0.308424	0.268955	-0.32966	0.872029
1909	91	K	0.555633	0.203808	0.37972	0.37972	0.233643	-0.630882	0.615303
1910	91	D	0.235411	0.0539727	0.144692	0.144692	0.279864	-0.82027	1.93421
1911	91	E	0.194894	0.0843393	0.139616	0.139616	0.108199	-0.655745	0.774973
1912	92	*	0.972589	0.98573	0.979159	0	0.931475	-0.929358	0.951301
1913	92	W	0.25656	0.634911	0.445736	0.445736	0.351113	-1.02445	0.787716
1914	92	Y	0.663554	0.908616	0.786085	0.786085	0.336938	-0.399956	0.428628
1915	92	F	0.581595	0.837914	0.709755	0.709755	0.367816	-0.817975	0.518229
1916	92	L	0.749235	0.982361	0.865798	0.865798	0.244496	-0.155227	0.282394
1917	92	M	0.737495	0.940531	0.839013	0.839013	0.414122	-0.173547	0.493582
1918	92	I	0.680028	0.931271	0.805649	0.805649	0.365715	-0.213252	0.453938
1919	92	V	0.904161	0.984597	0.944379	0	0.393447	-0.0906496	0.41662
1920	92	C	0.599853	0.774904	0.687379	0.687379	0.377643	-0.140175	0.549396
1921	92	A	0.886714	0.988154	0.937434	0	0.539413	-0.0515447	0.575415
1922	92	G	0.388577	0.387943	0.38826	0.38826	0.312994	-0.486353	0.806144
1923	92	P	0.287574	0.256069	0.271821	0.271821	0.425501	-0.97607	1.56537
1924	92	S	0.557961	0.718302	0.638132	0.638132	0.290103	-0.1425	0.454613
1925	92	T	0.565982	0.889397	0.727689	0.727689	0.293832	-0.050235	0.403788
1926	92	N	0.465765	0.381594	0.423679	0.423679	0.286519	-0.335031	0.676264
1927	92	Q	0.886289	0.928094	0.907191	0	0.400237	-8.04e-05	0.441183
1928	92	H	0.647771	0.937405	0.792588	0.792588	0.305172	-0.18729	0.385033
1929	92	R	0.700056	0.886978	0.793517	0.793517	0.384213	-0.19173	0.484189
1930	92	K	0.696564	0.950821	0.823693	0.823693	0.324342	-0.098056	0.393766
1931	92	D	0.469069	0.366974	0.418022	0.418022	0.177504	-0.386324	0.424628
1932	92	E	0.535204	0.916116	0.72566	0.72566	0.376016	-0.0933796	0.518171
1933	93	*	0.982104	0.916797	0.94945	0	0.982671	-1.05565	1.03499
1934	93	W	0.34015	0.626941	0.483546	0.483546	0.232483	-1.19298	0.480789
1935	93	Y	0.532421	0.761191	0.646806	0.646806	0.238922	-1.16371	0.369388
1936	93	F	0.671732		0.671732	0.671732	0.674999	-0.0726583	1.00486
1937	93	L	0.706636	0.978637	0.842637	0.842637	0.424247	-0.0398961	0.503475
1938	93	M	0.852198	1	0.926099	0	0.464189	-0.0710268	0.50123
1939	93	I	0.746255	0.941357	0.843806	0.843806	0.228893	-0.0188466	0.271262
1940	93	V	0.56304	0.603214	0.583127	0.583127	0.284269	-0.385527	0.48749
1941	93	C	0.506155	0.356148	0.431151	0.431151	0.337409	-0.992704	0.782576
1942	93	A	0.333075	0.186221	0.259648	0.259648	0.237365	-1.0931	0.91418
1943	93	G	0.21928	0.0970564	0.158168	0.158168	0.438086	-1.23687	2.76974
1944	93	P	0.212648	0.114489	0.163568	0.163568	0.40427	-1.05138	2.47157
1945	93	S	0.215529	0.111522	0.163526	0.163526	0.243943	-1.20394	1.49177
1946	93	T	0.221453	0.110962	0.166208	0.166208	0.204893	-1.15892	1.23276
1947	93	N	0.0658911	0.0555563	0.0607237	0.0607237	0.245941	-1.18739	4.05016
1948	93	Q	0.230269	0.117964	0.174117	0.174117	0.483496	-1.24033	2.77685
1949	93	H	0.142717	0.116922	0.129819	0.129819	0.364159	-1.09767	2.80512
1950	93	R	0.234127	0.131017	0.182572	0.182572	0.498259	-1.22365	2.72911
1951	93	K	0.183809	0.138592	0.1612	0.1612	0.384156	-1.01402	2.3831
1952	93	D	0.137303	0.143522	0.140413	0.140413	0.274889	-1.15096	1.95772
1953	93	E	0.11263	0.0495398	0.0810851	0.0810851	0.278502	-1.24683	3.43469
1954	94	*	0.954265	0.924444	0.939355	0	0.981151	-1.06159	1.04449
1955	94	W						-0.767944
1956	94	Y	0.161903	0.0795646	0.120734	0.120734	0.219456	-1.09669	1.81769
1957	94	F	0.0750534	0.0689378	0.0719956	0.0719956	0.29187	-0.959574	4.054
1958	94	L	0.142574	0.0865844	0.114579	0.114579	0.311813	-1.12843	2.72138
1959	94	M	0.0758409	0.0647131	0.070277	0.070277	0.331912	-1.11859	4.72291
1960	94	I	0.189286	0.0975703	0.143428	0.143428	0.315908	-1.17847	2.20255
1961	94	V	0.142638	0.0644919	0.103565	0.103565	0.359165	-1.0752	3.46802
1962	94	C	0.14829	0.10762	0.127955	0.127955	0.348882	-0.616039	2.72659
1963	94	A	0.0961091	0.0788482	0.0874786	0.0874786	0.477595	-0.893076	5.45957
1964	94	G	0.704462	0.689502	0.696982	0.696982	0.320156	-0.0228801	0.459346
1965	94	P	0.0804246	0.0437239	0.0620742	0.0620742	0.269733	-1.21736	4.34533
1966	94	S	0.278542	0.0837464	0.181144	0.181144	0.350866	-0.461509	1.93694
1967	94	T	0.103198	0.0477163	0.0754572	0.0754572	0.340843	-0.979302	4.51703
1968	94	N	0.373166	0.315944	0.344555	0.344555	0.214807	-0.205048	0.623433
1969	94	Q	0.208568	0.214933	0.21175	0.21175	0.301668	-0.461205	1.42464
1970	94	H	0.244284	0.182517	0.213401	0.213401	0.268015	-0.148041	1.25592
1971	94	R	0.421277	0.205777	0.313527	0.313527	0.388877	-0.432953	1.24033
1972	94	K	0.235418	0.131026	0.183222	0.183222	0.321464	-0.322309	1.75451
1973	94	D	0.0532488	0.0151429	0.0341958	0.0341958	0.321319	-0.272465	9.39645
1974	94	E	0.303771	0.160865	0.232318	0.232318	0.404817	-0.741205	1.74251
1975	95	*	0.994699	0.999216	0.996957	0	0.970479	-1.01603	0.973441
1976	95	W	0.473786	0	0.236893	0.236893	0	-0.975197	0
1977	95	Y	0.128413	0.0762372	0.102325	0.102325	0.419411	-1.01838	4.0988
1978	95	F	0.227276	0.138125	0.182701	0.182701	0.317377	-0.380623	1.73714
1979	95	L	0.278463	0.151831	0.215147	0.215147	0.366363	-0.416907	1.70285
1980	95	M	0.274727	0.503769	0.389248	0.389248	0.357706	-0.0915917	0.918966
1981	95	I	0.49965	0.818383	0.659017	0.659017	0.413872	-0.285134	0.628014
1982	95	V	0.883678	0.987572	0.935625	0	0.423637	-0.115775	0.452785
1983	95	C	0.136692	0.204918	0.170805	0.170805	0.481842	0.105967	2.82101
1984	95	A	0.389422	0.326817	0.358119	0.358119	0.415162	0.0341808	1.15928
1985	95	G	0.136659	0.133191	0.134925	0.134925	0.365824	-1.08556	2.71131
1986	95	P	0.111986	0.082055	0.0970204	0.0970204	0.280859	-1.16586	2.89484
1987	95	S	0.133829	0.00959841	0.0717138	0.0717138	0.19601	-0.985797	2.73322
1988	95	T	0.209953	0.115351	0.162652	0.162652	0.399024	-0.647884	2.45323
1989	95	N	0.149215	0.231885	0.19055	0.19055	0.230985	-1.14575	1.2122
1990	95	Q	0.11047	0.0238061	0.0671378	0.0671378	0.287944	-1.05003	4.28884
1991	95	H	0.055273	0.0229311	0.0391021	0.0391021	0.261847	-1.16569	6.6965
1992	95	R	0.127476	0.039833	0.0836544	0.0836544	0.35758	-1.0925	4.27449
1993	95	K	0.0897686	0.0601497	0.0749591	0.0749591	0.255036	-1.14717	3.40233
1994	95	D	0.0737254	0.0446161	0.0591708	0.0591708	0.302787	-1.17697	5.11717
1995	95	E	0.086169	0.000714991	0.043442	0.043442	0.192843	-1.16907	4.43909
1996	96	*	0.928888	0.908445	0.918666	0	0.955974	-1.06838	1.04061
1997	96	W	0.124239		0.124239	0.124239	0.46073	-0.944802	3.7084
1998	96	Y	0.393922	0.0960336	0.244978	0.244978	0.235472	-0.608847	0.961197
1999	96	F	0.251324	0.0629989	0.157162	0.157162	0.556114	-0.929409	3.53849
[truncated: 80 more rows]

## Sheet: Separation of Function
position	aa	average
WILDTYPE	WILDTYPE	0.721722
1	D	0.727386
1	E	0.844259
2	R	0.598308
2	K	0.540588
13	W	0.821081
13	T	0.725058
15	W	0.595007
15	F	0.589041
15	M	0.545744
15	A	0.556128
15	T	0.756777
20	D	0.763611
20	E	0.613323
22	M	0.65969
22	T	0.719406
23	D	0.534504
24	H	0.76635
24	K	0.830144
30	L	0.518504
30	M	0.664284
30	I	0.739459
30	V	0.717815
30	C	0.787098
30	A	0.600643
30	T	0.635791
30	E	0.790533
31	V	0.578401
31	G	0.636902
33	A	0.878
33	T	0.788318
33	H	0.882655
34	W	0.771085
34	L	0.839397
35	R	0.653116
35	K	0.697993
36	W	0.578216
36	Y	0.6612
36	G	0.673205
36	P	0.797915
36	N	0.565719
36	H	0.550316
36	R	0.760968
36	K	0.818001
36	D	0.641708
36	E	0.546412
38	W	0.878832
38	Y	0.506059
38	C	0.75168
38	A	0.857869
38	G	0.75657
38	P	0.713044
38	S	0.797044
38	T	0.783782
38	N	0.881929
38	E	0.668378
40	W	0.542782
40	L	0.567876
40	I	0.58165
40	V	0.641206
40	P	0.730236
40	T	0.551739
40	R	0.611395
40	K	0.672752
40	E	0.601074
42	L	0.871839
42	M	0.579738
42	I	0.810233
42	V	0.715715
42	T	0.81464
42	N	0.669555
42	Q	0.713261
42	R	0.809729
42	K	0.810545
42	D	0.826355
42	E	0.751597
43	G	0.58405
44	W	0.867668
44	Y	0.827239
44	F	0.795639
44	L	0.787024
44	M	0.775904
44	I	0.775781
44	V	0.781225
44	C	0.695805
44	A	0.77938
44	G	0.627305
44	S	0.733213
44	T	0.776247
44	N	0.729912
44	Q	0.743889
44	H	0.74651
44	R	0.726924
44	K	0.744335
44	D	0.733686
44	E	0.841565
45	D	0.720376
46	W	0.839
46	Y	0.738417
46	R	0.634149
46	K	0.588938
47	L	0.774572
47	P	0.594824
47	T	0.56172
55	L	0.758241
55	V	0.799688
56	S	0.517699
56	N	0.721129
57	Y	0.75472
57	F	0.804559
57	L	0.578998
57	M	0.736689
57	I	0.66239
57	V	0.780791
57	C	0.585982
57	A	0.595047
57	S	0.763798
57	T	0.829298
57	N	0.759016
57	Q	0.581466
57	H	0.761638
57	E	0.880117
58	W	0.590619
58	F	0.689264
58	G	0.833488
58	T	0.55492
58	N	0.534524
58	D	0.743347
59	W	0.646247
59	L	0.664982
59	M	0.673877
59	I	0.692221
59	V	0.724419
59	C	0.689186
60	W	0.821388
60	Y	0.698873
60	L	0.755955
60	I	0.804649
60	V	0.763087
60	G	0.74229
60	R	0.808521
60	K	0.783491
61	I	0.694973
62	G	0.602635
62	S	0.530547
62	N	0.845694
62	H	0.641358
62	R	0.770375
62	K	0.743228
62	E	0.596716
64	Y	0.534734
64	A	0.541518
64	S	0.683841
65	A	0.76693
65	G	0.661961
65	R	0.68436
65	K	0.663387
66	C	0.672561
66	A	0.693313
66	S	0.769984
66	T	0.8281
67	P	0.701058
67	T	0.551719
68	F	0.701953
68	L	0.796285
68	I	0.817749
68	V	0.759763
68	P	0.756362
68	R	0.799813
68	K	0.690334
71	N	0.674367
71	Q	0.744538
71	H	0.839487
71	R	0.803968
71	K	0.84343
71	D	0.795875
71	E	0.750724
72	G	0.658356
72	P	0.626488
72	D	0.822466
73	F	0.826023
73	L	0.855576
73	M	0.629945
73	Q	0.80554
73	D	0.666603
73	E	0.863895
74	F	0.825536
74	L	0.660554
74	G	0.599822
75	F	0.812024
75	M	0.809269
75	T	0.78474
76	T	0.727627
76	Q	0.769062
76	K	0.654102
76	D	0.849683
76	E	0.517649
77	A	0.571551
77	Q	0.736937
77	E	0.732493
78	N	0.728535
80	P	0.549959
82	N	0.632933
82	R	0.646196
83	M	0.763467
83	P	0.619867
83	Q	0.594626
83	D	0.846892
84	G	0.735417
84	E	0.717518
85	W	0.870818
85	A	0.826486
86	S	0.537417
89	W	0.808767
89	E	0.523406
90	K	0.655279
90	E	0.540342
91	W	0.588944
92	F	0.709755
93	Y	0.646806

## Sheet: Drv
Table S1. Sequencing counts in cut and uncut populations and functional score (FS) calculated from these counts
position	aa	cut	uncut	FS
1	*	5574	250	0.987065
1	W
1	Y	499	2800	0.378856
1	F	8015	37304	0.423743
1	L	6716	29751	0.435853
1	M	1138	2768	0.584557
1	I	7636	30497	0.461478
1	V	1222	4234	0.496925
1	C	4253	14730	0.497025
1	A	1927	12291	0.349203
1	G	947	5960	0.352249
1	P	2744	21587	0.303156
1	S	759	6634	0.281385
1	T	5217	24926	0.417358
1	N	1666	11878	0.324339
1	Q	1113	8045	0.321338
1	H	1587	1805	0.750568
1	R	2098	10167	0.413915
1	K	13135	56397	0.443548
1	D	955	6169	0.346328
1	E	2670	22612	0.28781
2	*	1860	373	0.944649
2	W	659	2791	0.446933
2	Y	622	3673	0.366917
2	F	4998	35311	0.326338
2	L	6143	39522	0.347242
2	M	176	2006	0.230932
2	I	1786	6346	0.49063
2	V	1554	12670	0.295661
2	C	981	4941	0.404586
2	A	1585	15067	0.264723
2	G	4094	34921	0.286344
2	P	2599	21306	0.294526
2	S	3818	32168	0.288869
2	T	1287	7557	0.368234
2	N	1635	11675	0.324001
2	Q	398	2812	0.326328
2	H	1232	7857	0.349234
2	R	4322	32801	0.3108
2	K	1794	12069	0.337192
2	D	863	7414	0.284886
2	E	521	5387	0.248686
3	*	13933	232	0.995158
3	W	1526	8938	0.368815
3	Y	476	7111	0.186393
3	F	1541	8761	0.375775
3	L	1780	14660	0.293561
3	M	262	3640	0.197652
3	I	1678	10989	0.34323
3	V	2560	14083	0.383528
3	C	2236	11912	0.391146
3	A	3175	17281	0.386052
3	G	8973	47367	0.393328
3	P	6570	42337	0.346879
3	S	3896	23921	0.35791
3	T	3605	21445	0.365213
3	N	2721	19478	0.323458
3	Q	1332	4474	0.50469
3	H	1221	7047	0.372251
3	R	4363	26489	0.360497
3	K	5201	23525	0.430735
3	D	538	8605	0.176262
3	E	2695	17395	0.346508
4	*
4	W
4	Y	24	241	0.254191
4	F	416	1752	0.448318
4	L	1004	7519	0.313656
4	M
4	I	503	3177	0.351434
4	V	1628	13084	0.298662
4	C	229
4	A	1254	11079	0.279216
4	G	8191	54429	0.339954
4	P	4234	33068	0.304691
4	S	1211	10399	0.284978
4	T	1423	8682	0.359364
4	N	0	766	0
4	Q	1170	8426	0.322139
4	H	437	3741	0.285607
4	R	3485	23728	0.334516
4	K	365	1312	0.48774
4	D	141	1131	0.299068
4	E	1562	14393	0.27083
5	*	9081	359	0.988581
5	W	371	4032	0.239494
5	Y	259	3278	0.212855
5	F	3024	33493	0.236061
5	L	1336	8002	0.363628
5	M	43	412	0.263188
5	I	725	6540	0.275048
5	V	1598	19219	0.221528
5	C	220	2247	0.250985
5	A	159	5091	0.096567
5	G	3949	44290	0.233807
5	P	3399	42254	0.215877
5	S	946	11448	0.220463
5	T	2220	21399	0.262024
5	N	702	10165	0.191172
5	Q	922	9837	0.242871
5	H	891	10188	0.230363
5	R	1566	12020	0.308384
5	K	3559	34035	0.263559
5	D	264	4258	0.175051
5	E	640	11357	0.161683
6	*	6169	10853	0.660485
6	W
6	Y	154	3001	0.149391
6	F	3093	18444	0.36465
6	L	4590	19844	0.441849
6	M	439	1833	0.450451
6	I	2393	17637	0.317109
6	V	220	1613	0.318242
6	C	242	2714	0.233817
6	A	2831	17473	0.356711
6	G	2834	26805	0.265702
6	P	4784	52358	0.238219
6	S	1508	13193	0.281195
6	T	2525	19173	0.310689
6	N	613	3670	0.363727
6	Q	313	2675	0.285949
6	H	1834	13623	0.31542
6	R	2100	14105	0.33755
6	K	3533	24061	0.334459
6	D	182	2257	0.216289
6	E	841	9239	0.237536
7	*	17552	957	0.984319
7	W	653	6366	0.259842
7	Y	871	7551	0.28304
7	F	2700	20421	0.311535
7	L	2175	13019	0.363774
7	M	343	2037	0.365599
7	I	3071	15784	0.39972
7	V	2018	16250	0.298254
7	C	512	2754	0.388856
7	A	662	7718	0.226938
7	G	3962	27371	0.331286
7	P	3842	36046	0.267285
7	S	2402	22499	0.267605
7	T	3571	24228	0.335302
7	N	1339	9433	0.326968
7	Q	571	5338	0.267988
7	H	613	4247	0.330651
7	R	4939	39371	0.300376
7	K	926	8853	0.263612
7	D	931	10610	0.230954
7	E	1736	5950	0.499638
8	*	8381	2329	0.924902
8	W	661	2271	0.499035
8	Y	1212	8899	0.317929
8	F	11112	55885	0.404943
8	L	1220	12842	0.245361
8	M	286	4769	0.170295
8	I	1439	13953	0.260883
8	V	3896	25147	0.346507
8	C	331	2401	0.320568
8	A	426	7247	0.167487
8	G	2694	23714	0.279956
8	P	2314	22246	0.262537
8	S	2491	27913	0.233966
8	T	2145	20522	0.263472
8	N	374	6392	0.166841
8	Q	255	3033	0.223448
8	H	291	5614	0.150673
8	R	1604	11087	0.331167
8	K	3609	36734	0.251635
8	D	240	1076	0.432905
8	E	3235	14266	0.436965
9	*	11636	456	0.988679
9	W
9	Y	639	7817	0.218609
9	F	8197	49602	0.361259
9	L	5740	30548	0.391388
9	M	154	491	0.51771
9	I	1149	6397	0.3807
9	V	1748	14767	0.288319
9	C	548	7877	0.19231
9	A	454	7963	0.163269
9	G	1345	12307	0.272215
9	P	2911	12948	0.434851
9	S	2984	21550	0.32153
9	T	2368	20915	0.279275
9	N	1028	9262	0.27529
9	Q	1161	7930	0.333808
9	H	414	3469	0.289998
9	R	1069	6488	0.360575
9	K	7369	54141	0.317789
9	D	25
9	E	518	12216	0.126732
10	*	21304	935	0.987339
10	W	91	423	0.424054
10	Y	323	2938	0.273394
10	F	1316	10691	0.296411
10	L	3014	11993	0.462397
10	M	948	3006	0.519078
10	I	1869	10535	0.37779
10	V	875	6632	0.311079
10	C	1268	10573	0.291006
10	A	178	929	0.396047
10	G	2600	17812	0.333144
10	P	1560	17513	0.233635
10	S	2207	16713	0.311269
10	T	4233	29904	0.326354
10	N	2293	15287	0.339218
10	Q	2080	13873	0.33912
10	H	1063	10041	0.265959
10	R	3907	20862	0.390598
10	K	4548	39738	0.281454
10	D	909	5648	0.355179
10	E	1106	14126	0.211333
11	*	19354	1085	0.983884
11	W	1478	8073	0.385214
11	Y	1423	10090	0.325542
11	F	1785	8357	0.422304
11	L	4172	26235	0.352438
11	M	861	6803	0.302238
11	I	3117	19724	0.351009
11	V	5140	28664	0.380311
11	C	1676	11744	0.328148
11	A	2686	20828	0.306213
11	G	2926	26583	0.273631
11	P	15422	61769	0.460769
11	S	5069	39203	0.306773
11	T	2282	14077	0.356834
11	N	1494	7025	0.421247
11	Q	954	6585	0.331474
11	H	1523	12086	0.301323
11	R	5948	40417	0.33496
11	K	3535	21636	0.358637
11	D	5419	15169	0.550086
11	E	2215	14119	0.349347
12	*	24095	1392	0.9834
12	W	713	4748	0.339474
12	Y	2148	14391	0.338115
12	F	2492	14926	0.363626
12	L	5775	50405	0.28167
12	M	1068	8146	0.309731
12	I	2493	11650	0.422759
12	V	3935	24596	0.353815
12	C	2799	10577	0.475255
12	A	1725	9636	0.379913
12	G	1743	17487	0.25436
12	P	600	5648	0.266634
12	S	1499	14352	0.26333
12	T	1681	11146	0.34044
12	N	1478	12521	0.287746
12	Q	2094	15383	0.317816
12	H	1924	13391	0.329639
12	R	3134	21014	0.337933
12	K	1589	14683	0.270275
12	D	587	6254	0.243131
12	E	2987	20845	0.32905
13	*	11827	1259	0.969835
13	W	705	5025	0.3244
13	Y	2019	11744	0.370428
13	F	1183	9471	0.29947
13	L	1992	13222	0.340205
13	M	262	1257	0.416349
13	I	1355	13973	0.249185
13	V	2533	24637	0.260286
13	C	1481	7327	0.408906
13	A	2611	14055	0.388675
13	G	13898	41649	0.533158
13	P	32429	5086	0.956183
13	S	5978	34894	0.369615
13	T	3770	27363	0.320439
13	N	29553	2008	0.980534
13	Q	16109	2152	0.962433
13	H	7163	1054	0.958778
13	R	34635	5374	0.95663
13	K	17223	401	0.993243
13	D	12428	389	0.990937
13	E	16846	467	0.991965
14	*	23204	14784	0.843055
14	W	1364	10151	0.315012
14	Y	1631	10986	0.336916
14	F	1882	10504	0.380115
14	L	4412	33630	0.309869
14	M	430	2463	0.374024
14	I	1223	9607	0.303471
14	V	1564	16626	0.243541
14	C	1233	8087	0.342889
14	A	1137	12481	0.237678
14	G	3238	20699	0.348697
14	P	12236	51345	0.449219
14	S	2677	21972	0.294275
14	T	1720	14074	0.294912
14	N	2065	17188	0.291374
14	Q	1467	11789	0.298681
14	H	1782	15752	0.279112
14	R	2706	23366	0.283849
14	K	1740	10438	0.363268
14	D	408	4504	0.236657
14	E	121	1831	0.184453
15	*	13194	1142	0.975334
15	W	1689	10555	0.353863
15	Y	1680	13936	0.292076
15	F	1278	11162	0.281535
15	L	3377	23099	0.33349
15	M	579	5576	0.2622
15	I	1035	9137	0.279374
15	V	1696	5771	0.501447
15	C	1209	8607	0.324663
15	A	1612	8989	0.380326
15	G	12779	43321	0.502381
15	P	28872	48929	0.668822
15	S	8553	42172	0.409722
15	T	1628	11890	0.319084
15	N	11951	33333	0.550979
15	Q	5518	19539	0.491492
15	H	4168	13903	0.506423
15	R	13462	40818	0.53024
15	K	30637	5273	0.952119
15	D	14759	1229	0.976247
15	E	9589	9460	0.776243
16	*	25353	2385	0.973249
16	W	280	2565	0.271987
16	Y	1215	11296	0.26907
16	F	2949	14170	0.415979
16	L	7381	33065	0.433102
16	M	0	635	0
16	I	2474	13346	0.388168
16	V	2732	9531	0.495211
16	C	1147	8077	0.32706
16	A	626	3296	0.393946
16	G	998	6159	0.356737
16	P	5864	19060	0.512897
16	S	3685	26966	0.318658
16	T	4509	26921	0.364364
16	N	2642	6146	0.595342
16	Q	3569	17045	0.417459
16	H	507	3146	0.355485
16	R	6521	37170	0.375167
16	K	10210	43890	0.443256
16	D	1288	6360	0.409368
16	E	1497	5793	0.469332
17	*	3760	10302	0.555382
17	W	937	6980	0.314803
17	Y	391	3130	0.299491
17	F	3173	19411	0.358748
17	L	3865	20030	0.397735
17	M	599	4587	0.30888
17	I	3979	15817	0.462646
17	V	1754	18559	0.244402
17	C	966	5182	0.389498
17	A	2059	13535	0.342382
17	G	2612	17300	0.340688
17	P	4535	19533	0.442772
17	S	4705	36382	0.306807
17	T	4023	23815	0.366345
17	N	833	5732	0.332161
17	Q	2726	17522	0.347451
17	H	1960	15027	0.308627
17	R	3614	25536	0.326312
17	K	4093	17086	0.450507
17	D	572	3050	0.390932
17	E	2037	10271	0.404323
18	*	12840	651	0.985402
18	W	408	2872	0.327143
18	Y	755	11726	0.180571
18	F	3527	22863	0.345538
18	L	4487	29573	0.341792
18	M	1287	10081	0.304073
18	I	4236	29816	0.327158
18	V	2275	8742	0.471083
18	C	1437	9237	0.347443
18	A	589	5429	0.270769
18	G	5621	37740	0.337635
18	P	8387	24926	0.535224
18	S	4287	30763	0.322924
18	T	4218	29451	0.328935
18	N	1147	7314	0.349263
18	Q	0
18	H	344	1869	0.386474
18	R	8617	54889	0.349505
18	K	5783	38236	0.341078
18	D	78	1308	0.169498
18	E	639	6537	0.250684
19	*	1544	356	0.936883
19	W
19	Y	421	5709	0.201522
19	F	2763	17503	0.350761
19	L	6291	44607	0.325544
19	M	189
19	I	746	6066	0.296219
19	V	2708	16438	0.360539
19	C
19	A	4818	22385	0.424171
19	G	5791	34096	0.367603
19	P	5910	34750	0.367915
19	S	4599	28938	0.352297
19	T	2511	22026	0.280662
19	N	511	4662	0.272798
19	Q	751	7305	0.260273
19	H	2447	13843	0.37694
19	R	5117	30560	0.364297
19	K	1441	7080	0.410578
19	D	883	7279	0.293372
19	E	929	7129	0.308433
20	*	16852	943	0.983913
20	W	1135	5702	0.405205
20	Y	169	1018	0.362314
20	F	166	1150	0.330667
20	L	949	7601	0.299377
20	M	25	472	0.153457
20	I	862	9116	0.244499
20	V	1015	11243	0.236043
20	C	890	6989	0.303537
20	A	2332	12981	0.380742
20	G	8559	61990	0.320902
20	P	3387	18987	0.379081
20	S	1693	13147	0.305906
20	T	2995	24122	0.298213
20	N	432	2338	0.387397
20	Q	659	2580	0.466435
20	H	284	1879	0.340928
20	R	1648	24962	0.184307
20	K	3517	25214	0.323129
20	D	1307	4380	0.505261
20	E	3758	23692	0.351856
21	*	11942	243	0.99409
21	W
21	Y	976	3366	0.498086
21	F	2413	7948	0.509576
21	L	2938	19912	0.33554
21	M	225
21	I	918	2928	0.517613
21	V	1860	4884	0.565858
21	C	676	3609	0.390638
21	A	3055	18188	0.365024
21	G	1854	15868	0.285651
21	P	9830	52855	0.388944
21	S	3581	29522	0.293357
21	T	2111	10807	0.40067
21	N	2181	16094	0.316846
21	Q	788	5167	0.342947
21	H	1272	9147	0.322463
21	R	3190	24045	0.312266
21	K	1440	7473	0.397404
21	D	1000	3962	0.463468
21	E	744	8541	0.22966
22	*	15095	1551	0.970853
22	W	2587	402	0.956568
22	Y	19076	1366	0.979506
22	F	1155	4614	0.461418
22	L	17842	33761	0.643964
22	M	610	3248	0.39127
22	I	4381	19765	0.431367
22	V	4246	22530	0.392096
22	C	2343	11005	0.421515
22	A	694	4756	0.33307
22	G	1951	13296	0.334309
22	P	37030	1956	0.984801
22	S	6438	35611	0.382234
22	T	3563	14615	0.454852
22	N	13574	1340	0.971964
22	Q	21583	798	0.989312
22	H	18668	1963	0.970191
22	R	45131	3784	0.976087
22	K	37765	4197	0.968549
22	D	1026	232	0.938025
22	E	13863	521	0.989138
23	*
23	W
23	Y
23	F	0	582	0
23	L	1220	16675	0.200255
23	M	729	4285	0.367992
23	I	2081	20698	0.256007
23	V	1462	15254	0.247
23	C
23	A	1264	10998	0.282302
23	G	11104	48114	0.441295
23	P	19672	917	0.986563
23	S	2269	17174	0.311375
23	T	1375	16351	0.223484
23	N	1758	14128	0.298674
23	Q	869	7774	0.276711
23	H	1617	14165	0.280932
23	R	2624	24603	0.267409
23	K	4094	23423	0.374295
23	D	12185	31296	0.57128
23	E	1822	15465	0.287351
24	*	18905	1129	0.98285
24	W	73	585	0.299267
24	Y	237	2098	0.278821
24	F	2180	9786	0.432596
24	L	1817	13987	0.307767
24	M	268	1376	0.39997
24	I	738	6094	0.293021
24	V	2769	14660	0.392629
24	C	1923	10839	0.377798
24	A	3442	21013	0.359225
24	G	8813	19284	0.61
24	P	3953	18037	0.428594
24	S	14602	29669	0.627479
24	T	3916	22234	0.376087
24	N	15778	1191	0.97842
24	Q	4049	10797	0.562069
24	H	7268	26325	0.485834
24	R	24631	12502	0.870848
24	K	5233	4292	0.806682
24	D	13357	2215	0.953786
24	E	8422	553	0.981176
25	*	18837	570	0.991236
25	W	1508	7049	0.42269
25	Y	1278	11731	0.271588
25	F	1517	5703	0.476543
25	L	7928	34015	0.443729
25	M	1135	5162	0.429392
25	I	2682	11737	0.438852
25	V	3413	23804	0.329179
25	C	1376	11857	0.28427
25	A	2223	20482	0.270847
25	G	4766	26482	0.381167
25	P	24531	1655	0.980668
25	S	3289	21880	0.3397
25	T	2051	18432	0.275798
25	N	930	4085	0.437939
25	Q	924	5584	0.361563
25	H	139	1658	0.222954
25	R	12691	42686	0.504345
25	K	3981	15477	0.468178
25	D	244	2593	0.2436
25	E	1697	9876	0.37031
26	*	23188	1067	0.986733
26	W	520	3896	0.313562
26	Y	720	4999	0.330178
26	F	945	9633	0.251354
26	L	586	5647	0.262077
26	M	160	2526	0.178161
26	I	1362	7787	0.374457
26	V	1547	14856	0.26275
26	C	303	3480	0.229578
26	A	2905	22463	0.30681
26	G	797	6839	0.285125
26	P	2824	21131	0.31384
26	S	3043	19203	0.351634
26	T	2291	13803	0.362267
26	N	1053	7436	0.32644
26	Q	1715	11395	0.339976
26	H	1825	12594	0.331528
26	R	2782	20489	0.317267
26	K	2553	18550	0.320203
26	D	413	3278	0.301286
26	E	480	6047	0.213632
27	*	11481	619	0.984491
27	W	923	7402	0.299115
27	Y	645	10173	0.178304
27	F	1387	12057	0.28249
27	L	3179	30679	0.261797
27	M	306	6831	0.132932
27	I	573	4669	0.295784
27	V	2291	11261	0.410476
27	C	609	12885	0.139237
27	A	588	6065	0.24914
27	G	3431	27105	0.302271
27	P	26559	3197	0.966023
27	S	2494	25503	0.250763
27	T	1852	17078	0.270682
27	N	796	8180	0.249836
27	Q	197	1742	0.279041
27	H	1682	6850	0.456633
27	R	4130	26252	0.349985
27	K	2144	15585	0.320108
27	D	535	7917	0.187835
27	E	292	3926	0.202901
28	*	30745	888	0.991631
28	W	1171	9403	0.298844
28	Y	1361	11842	0.282302
28	F	1942	20723	0.242841
28	L	3968	31251	0.30292
28	M	159	2498	0.178876
28	I	1596	12577	0.302798
28	V	2640	19808	0.313255
28	C	1875	18214	0.260529
28	A	1118	8369	0.313753
28	G	2135	13216	0.356038
28	P	4449	30734	0.331296
28	S	7551	16309	0.613091
28	T	2176	19842	0.272901
28	N	1248	13454	0.240969
28	Q	1146	8447	0.317091
28	H	376	5206	0.198194
28	R	1772	14878	0.289582
28	K	3004	23584	0.303589
28	D	898	7076	0.302814
28	E	704	7859	0.234643
29	*	25202	898	0.989696
29	W	1222	9000	0.317264
29	Y	918	6309	0.332439
29	F	1402	12817	0.272393
29	L	4171	21379	0.400377
29	M
29	I	1494	8872	0.365613
29	V	2725	9798	0.487665
29	C	1130	9845	0.282036
29	A	724	13668	0.153467
29	G	1996	21407	0.241914
29	P	2103	25303	0.221457
29	S	5044	35037	0.330075
29	T	1753	24351	0.197676
29	N	1967	13635	0.330534
29	Q	260	4143	0.176807
29	H	1653	15642	0.265611
29	R	2930	43104	0.188735
29	K	1121	11361	0.252447
29	D	780	4481	0.373332
29	E	684	6544	0.263475
30	*	9460	803	0.975798
30	W	91	716	0.303125
30	Y	127	1263	0.256032
30	F
30	L	1235	4106	0.507245
30	M	741	9605	0.208882
30	I	4114	18189	0.436332
30	V	1393	12097	0.282694
30	C	2581	7759	0.532375
30	A	2800	20231	0.321424
30	G	4426	25066	0.376682
30	P	8302	17975	0.61251
30	S	2410	12539	0.39679
30	T	7429	34010	0.427783
30	N	841	4278	0.402204
30	Q	601	3291	0.384618
30	H	270	2186	0.297121
30	R	1610	19450	0.220758
30	K	1791	22154	0.21672
30	D	14
30	E	481	1815	0.475616
31	*	5546	344	0.982199
31	W	3896	156	0.988436
31	Y	2993	115	0.988898
31	F	4669	14982	0.516108
31	L	6752	27808	0.45385
31	M	361
31	I	2243	10270	0.427746
31	V	1729	6864	0.462971
31	C	1370	8180	0.364353
31	A	913	9334	0.250805
31	G	7973	31881	0.461181
31	P	5786	13722	0.590686
31	S	2045	17111	0.290293
31	T	446	5446	0.218922
31	N	764	5153	0.336617
31	Q	11638	618	0.984721
31	H	9697	389	0.988415
31	R	34002	2956	0.975228
31	K	17941	747	0.987981
31	D	3444	324	0.973247
31	E	8372	304	0.989502
32	*	13341	384	0.99166
32	W	1004	2975	0.535965
32	Y	591	5933	0.254243
32	F	950	8234	0.283086
32	L	1977	19452	0.258073
32	M	981	9579	0.259533
32	I	1401	17092	0.219075
32	V	1375	9137	0.33995
32	C	1481	10498	0.32561
32	A	1413	9007	0.349343
32	G	15409	4338	0.923994
32	P	16681	609	0.989445
32	S	3191	21556	0.33627
32	T	2582	15049	0.36996
32	N	4595	27948	0.36008
32	Q	1062	7219	0.334878
32	H	741	7228	0.259733
32	R	1983	17324	0.281482
32	K	4034	27461	0.334556
32	D	9394	779	0.976343
32	E	34	1266	0.0841773
33	*	13448	331	0.99286
33	W	1051	3097	0.537347
33	Y	2215	4642	0.620216
33	F	368	2478	0.336984
33	L	2596	15190	0.369047
33	M	242	2241	0.269851
33	I	650	4906	0.311979
33	V	1666	12757	0.308894
33	C	1148	6520	0.376016
33	A	5880	18206	0.52502
33	G	18293	1223	0.98084
33	P	21512	1045	0.986005
33	S	14220	37312	0.566036
33	T	2248	10129	0.43168
33	N	12079	3146	0.929281
33	Q	7581	4357	0.856217
33	H	4708	9123	0.638492
33	R	34481	1204	0.989901
33	K	9351	571	0.982471
33	D	13422	667	0.985688
33	E	11746	310	0.992348
34	*	12774	282	0.993591
34	W	1077	7840	0.319798
34	Y	1451	9586	0.341259
34	F	1612	11146	0.331093
34	L	2717	19383	0.324206
34	M	198
34	I	2281	10047	0.437257
34	V	415	7796	0.154109
34	C	1451	11552	0.300641
34	A	558	5989	0.241777
34	G	1473	10870	0.316837
34	P	4693	33113	0.326624
34	S	1701	15628	0.271409
34	T	1817	10582	0.370142
34	N	1237	5884	0.418438
34	Q	660	2686	0.456806
34	H	1677	8675	0.398174
34	R	6818	34197	0.405594
34	K	2921	10510	0.487492
34	D	815	4647	0.375093
34	E	462	4151	0.275842
35	*	10337	158	0.995554
35	W	1231	8043	0.343753
35	Y	168
35	F	237	4470	0.153589
35	L	1664	9468	0.375584
35	M	246	4390	0.160921
35	I	461	4828	0.246303
35	V	1622	12637	0.30521
35	C	1764	11384	0.346544
35	A	1675	11025	0.34209
35	G	1504	11070	0.317399
35	P	1618	14429	0.277341
35	S	2503	16902	0.336355
35	T	2877	18808	0.343627
35	N	448	4448	0.256344
35	Q	568	4364	0.308175
35	H	837	5664	0.335882
35	R	5934	29074	0.411254
35	K	1038	5680	0.384783
35	D	163	2283	0.19637
35	E	493	7336	0.186991
36	*	8515	1577	0.948664
36	W	885	4999	0.377295
36	Y	1971	12262	0.354892
36	F	1369	14306	0.24671
36	L	2608	20177	0.306699
36	M
36	I	541	6193	0.230162
36	V	1841	10421	0.3768
36	C	917	10058	0.237822
36	A	3489	18380	0.393819
36	G	1338	9118	0.334319
36	P	3006	22080	0.317843
36	S	3443	22191	0.346834
36	T	1010	8354	0.292674
36	N	2338	9451	0.45848
36	Q	651	4076	0.353429
36	H	730	6701	0.271583
36	R	4005	13561	0.502676
36	K	2516	14718	0.369109
36	D	595	7629	0.210687
36	E	1315	6955	0.39287
37	*	12130	660	0.984351
37	W	193	2729	0.194875
37	Y	937	5939	0.350634
37	F	402	2463	0.358398
37	L	1803	15026	0.291116
37	M	644	4979	0.306842
37	I	1011	6610	0.343602
37	V	1483	12545	0.288046
37	C	310	3835	0.216702
37	A	1763	15123	0.285194
37	G	4145	28348	0.333523
37	P	1640	14402	0.280434
37	S	949	7446	0.303716
37	T	1323	8296	0.353084
37	N	264	1355	0.400052
37	Q	1083	11336	0.246403
37	H	1028	8630	0.289612
37	R	4910	33283	0.3355
37	K	1731	10131	0.368993
37	D	785	7478	0.264312
37	E	1947	6184	0.518662
38	*	8992	128	0.995858
38	W	1158	2336	0.62916
38	Y	298	1146	0.470888
38	F	2808	17315	0.356924
38	L	1649	9962	0.361641
38	M	69	2004	0.105417
38	I	2688	18548	0.331545
38	V	2198	13238	0.362349
38	C	637	4580	0.322496
38	A	2187	11911	0.385902
38	G	3978	20283	0.401638
38	P	2751	19705	0.323322
38	S	1396	7684	0.383393
38	T	6049	31674	0.395263
38	N	2037	10043	0.409741
38	Q
38	H	1033	8112	0.303536
38	R	3045	11341	0.478872
38	K	2528	15610	0.356607
38	D	803	6335	0.302561
38	E	508	2337	0.426589
39	*	4096	190	0.986628
39	W	353	3354	0.264817
39	Y	397	2028	0.40119
39	F	928	7864	0.287684
39	L	1820	16932	0.26894
39	M	1244	9568	0.307948
39	I	2029	22119	0.238934
39	V	2449	17913	0.318758
39	C	655	4112	0.352819
39	A	1004	4181	0.451107
39	G	1953	18399	0.266477
39	P	930	7333	0.302674
39	S	1108	9021	0.295954
39	T	2211	17614	0.300506
39	N	721	6899	0.263446
39	Q	0
39	H	205	757	0.481011
39	R	2736	22925	0.290003
39	K	3217	22188	0.331648
39	D	1066	9809	0.271104
39	E	361	3420	0.265386
40	*	15469	369	0.993078
40	W	622	3429	0.383026
40	Y
40	F	1005	12787	0.211972
40	L	1768	15124	0.285759
40	M	1006	4626	0.426694
40	I	2587	20352	0.303155
40	V	415	3790	0.272598
40	C	455	2993	0.34223
40	A	215	3800	0.162226
40	G	1175	7633	0.345054
40	P	1632	7507	0.426616
40	S	1558	14509	0.268744
40	T	1488	11395	0.308875
40	N	933	7391	0.301692
40	Q	371	7855	0.139153
40	H	590	4784	0.296807
40	R	7022	50672	0.321701
40	K	1609	10770	0.33832
40	D	834	4221	0.40342
40	E	674	5562	0.293152
41	*	6146	348	0.983725
41	W	999	5072	0.402664
41	Y	277	3823	0.198704
41	F	387	1621	0.449668
41	L	2976	22986	0.30705
41	M	170	1090	0.348015
41	I	913	2704	0.536089
41	V	1476	13596	0.270896
41	C	1820	11719	0.347054
41	A	482	4541	0.266472
41	G	2987	16124	0.388011
41	P	1025	5873	0.373949
41	S	3262	19124	0.368596
41	T	97	864	0.277579
41	N	953	6938	0.319778
41	Q	472	2464	0.39599
41	H	999	7266	0.319984
41	R	3208	26434	0.293459
41	K	872	8561	0.258492
41	D	447	4144	0.26963
41	E	773	6985	0.274705
42	*	11691	738	0.98189
42	W
42	Y	982	5278	0.38904
42	F	553	5731	0.248257
42	L	4510	25288	0.379029
42	M	531	2312	0.440102
42	I	1386	8445	0.359671
42	V	3660	30176	0.293339
42	C	500	4081	0.295436
42	A	1102	8715	0.302049
42	G	1622	10905	0.337333
42	P	3024	22601	0.314093
42	S	2099	12387	0.367066
42	T	2041	8097	0.463144
42	N	1435	8640	0.36242
42	Q	1715	11986	0.328723
42	H	1104	7024	0.349774
42	R	1782	13662	0.308632
42	K	3264	19848	0.360132
42	D	756	4587	0.360642
42	E	1653	7144	0.441933
43	*	13198	822	0.982127
43	W	436	3662	0.289511
43	Y	232	2135	0.271085
43	F	1254	9920	0.301987
43	L	2127	16106	0.311285
43	M	0	646	0
43	I	571	4781	0.29015
43	V	459	7442	0.174296
43	C	1840	10081	0.384492
43	A	2286	20668	0.274597
43	G	2399	21577	0.275635
43	P	3242	20283	0.353604
43	S	1650	13020	0.302515
43	T	1607	10523	0.343252
43	N	967	5271	0.385702
43	Q	1793	12646	0.326713
43	H	707	6375	0.27513
43	R	1757	16404	0.268243
43	K	340	3552	0.246761
43	D	859	7245	0.288652
43	E	1331	11162	0.289827
44	*	14486	1085	0.978584
44	W	261	2150	0.293521
44	Y	1635	3965	0.585282
44	F	2242	16467	0.317859
44	L	4245	26329	0.355587
44	M	1044	4487	0.443304
44	I	2730	19661	0.322135
44	V	2426	15512	0.348643
44	C	985	10569	0.241829
44	A	799	5103	0.348903
44	G	956	9312	0.260005
44	P	907	4727	0.396387
44	S	2675	29493	0.236883
44	T	944	9884	0.246348
44	N	683	7243	0.243988
44	Q	841	6163	0.318349
44	H	652	4040	0.35581
44	R	3507	19886	0.376391
44	K	2586	20536	0.301175
44	D	289	2415	0.29056
44	E	527	2766	0.3947
45	*	8229	282	0.990086
45	W	633	5240	0.292505
45	Y	548	2136	0.467532
45	F	665	8477	0.211657
45	L	7007	36465	0.396736
45	M	322	3126	0.260649
45	I	364	4191	0.229139
45	V	587	1978	0.503886
45	C	1197	870	0.824833
45	A	2727	11032	0.458288
45	G	4554	29827	0.343204
45	P	23120	5296	0.937269
45	S	2243	18967	0.288121
45	T	4818	21477	0.434316
45	N	1283	9293	0.320887
45	Q	690	5104	0.316322
45	H	261	3290	0.213532
45	R	2324	15620	0.3374
45	K	106	1072	0.252848
45	D	1059	4699	0.435446
45	E	1249	7943	0.349875
46	*	11919	1062	0.974626
46	W	935	4264	0.428725
46	Y	515	4064	0.302505
46	F	1127	9077	0.298212
46	L	1935	13814	0.324051
46	M
46	I	919	4354	0.419408
46	V	1289	7036	0.385371
46	C	609	4310	0.32596
46	A	2056	13011	0.350994
46	G	1440	13120	0.273064
46	P	1861	24258	0.207959
46	S	4543	30874	0.334931
46	T	1805	11415	0.351146
46	N	345	2811	0.295797
46	Q	642	3890	0.360956
46	H	1550	9631	0.355174
46	R	1311	12217	0.268612
46	K	1983	13820	0.329346
46	D	1290	12698	0.25799
46	E	916	7020	0.308713
47	*	5260	2414	0.88176
47	W	469	7339	0.179462
47	Y	1208	11504	0.264372
47	F	113	2693	0.125575
47	L	4399	26085	0.365952
47	M	71	175	0.581334
47	I	563	4847	0.284454
47	V	1925	11197	0.370433
47	C	1005	4602	0.427724
47	A	1874	16131	0.284488
47	G	2986	24029	0.298392
47	P	4527	22749	0.405138
47	S	3548	18951	0.390523
47	T	4492	25339	0.377614
47	N	4125	20194	0.411454
47	Q	520	8626	0.17103
47	H	1695	11684	0.331773
47	R	1711	18848	0.237041
47	K	1051	8600	0.294909
47	D	3064	14777	0.415083
47	E	1357	15224	0.233753
48	*	9836	1145	0.967106
48	W	365	1968	0.388288
48	Y	4049	22051	0.385912
48	F	4253	19666	0.425336
48	L	3637	23592	0.345385
48	M
48	I	1246	10531	0.288224
48	V	2175	9251	0.445877
48	C	565	3455	0.358842
48	A	935	8569	0.271901
48	G	117	3786	0.0956491
48	P	694	4948	0.324338
48	S	1611	16052	0.255666
48	T	2458	16513	0.337503
48	N	993	7496	0.311947
48	Q	1512	13508	0.276981
48	H	2558	10984	0.443528
48	R	2137	15458	0.321178
48	K	1365	21639	0.177558
48	D	821	6394	0.30529
48	E	349	2572	0.317127
49	*	8222	472	0.983503
49	W	1622	9177	0.376911
49	Y	1066	7825	0.317984
49	F	1837	12693	0.331246
49	L	3200	29591	0.270131
49	M	19
49	I	1170	8678	0.315738
49	V	1152	9543	0.29236
49	C	1394	16962	0.219525
49	A	658	9494	0.191723
49	G	876	7437	0.287308
49	P	2042	22215	0.239308
49	S	2857	28453	0.25576
49	T	2705	23990	0.278448
49	N	1157	10541	0.273074
49	Q	0	533	0
49	H	972	9611	0.257128
49	R	1891	16651	0.279891
49	K	1806	17623	0.259661
49	D	185	3250	0.163052
49	E	1563	14099	0.275053
50	*	20288	1804	0.974677
50	W	173	4075	0.126864
50	Y	1126	6559	0.370096
50	F	181	2151	0.223596
50	L	1549	18769	0.220245
50	M	533	4290	0.298351
50	I	606	6211	0.250333
50	V	786	8234	0.246251
50	C	196	3352	0.16675
50	A	593	10450	0.162628
50	G	858	14060	0.172769
50	P	1191	10629	0.277192
50	S	1925	22865	0.223685
50	T	2640	24028	0.273273
50	N	857	9191	0.24192
50	Q	874	8095	0.269815
50	H	545	8796	0.174955
50	R	1838	19284	0.245967
50	K	2245	22390	0.255489
50	D	1279	11069	0.28339
50	E	903	8435	0.268143
51	*	11602	1566	0.962058
51	W	173	1321	0.309493
51	Y	1293	10428	0.297931
51	F	1174	8520	0.320464
51	L	271	1305	0.41545
51	M	420	5574	0.205013
51	I	830	6669	0.298712
51	V	979	11423	0.226796
51	C	235	3277	0.197065
51	A	817	11441	0.196398
51	G	1157	8113	0.327993
51	P
51	S	1724	16421	0.264336
51	T	2006	20575	0.250195
51	N	1308	12349	0.266058
51	Q
51	H
51	R	950	7330	0.307271
51	K	1802	17221	0.263691
51	D	856	11552	0.2023
51	E	1141	11940	0.246451
52	*	15698	1006	0.981619
52	W	834	5390	0.346218
52	Y	3147	11673	0.479894
52	F	1910	11888	0.354786
52	L	4555	31448	0.331424
52	M	0	1081	0
52	I	1565	14872	0.264787
52	V	1596	13393	0.289694
52	C	365	2583	0.325974
52	A	636	9706	0.183181
52	G	793	5041	0.349969
52	P	1232	16841	0.200236
52	S	948	15355	0.17444
52	T	867	10709	0.216965
52	N	640	9626	0.185368
52	Q	497	6692	0.202665
52	H	1295	14110	0.239028
52	R	2106	25789	0.218437
52	K	1697	14152	0.290979
52	D	367	3239	0.279429
52	E	757	11251	0.187172
53	*	12699	303	0.993077
53	W	831	6015	0.321034
53	Y	342	2355	0.332006
53	F	262	1027	0.466129
53	L	840	11996	0.193322
53	M	220	1369	0.354836
53	I	1478	7994	0.387545
53	V	2316	14253	0.357377
53	C	1496	9940	0.339974
53	A	3629	21950	0.361364
53	G	3996	41719	0.246884
53	P	2086	19573	0.267265
53	S	2070	14533	0.32772
53	T	2303	15265	0.340517
53	N	1058	7144	0.336366
53	Q	1972	17179	0.282057
53	H	782	5282	0.336296
53	R	4040	25360	0.352842
53	K	1205	10103	0.289875
53	D	894	10415	0.227069
53	E	691	8871	0.210479
54	*	17265	47	0.999205
54	W	430	4014	0.268274
54	Y	361	8714	0.124178
54	F	778	9304	0.222507
54	L	2111	11107	0.394113
54	M	212	1579	0.314837
54	I	20	472	0.126652
54	V	1052	11008	0.246462
54	C	481	3727	0.306373
54	A	1512	17326	0.229982
54	G	2813	13250	0.420825
54	P	6525	33550	0.399623
54	S	3053	27368	0.2763
54	T	2110	15118	0.323258
54	N	813	10698	0.206407
54	Q	1165	14020	0.221421
54	H	1340	8291	0.356144
54	R	2340	20362	0.282284
54	K	1205	13133	0.238978
54	D	865	5008	0.37152
54	E	2424	18415	0.310585
55	*	14848	362	0.992927
55	W
55	Y	408	4711	0.228636
55	F	386	3172	0.294024
55	L	1304	11292	0.28327
55	M	255	2382	0.268142
55	I	189	2835	0.185777
55	V	687	5689	0.292433
55	C	199	2812	0.194977
55	A	658	6343	0.262011
55	G	3742	25051	0.338288
55	P	2063	17143	0.291715
55	S	687	7441	0.240112
55	T	240	4970	0.14183
55	N	373	3008	0.297947
55	Q	238	1370	0.372867
55	H
55	R	1910	8724	0.428343
55	K
55	D
55	E
56	*	6325	738	0.967032
56	W	204	3006	0.188485
56	Y	277	3825	0.198621
56	F	870	6939	0.30026
56	L	663	9211	0.197654
56	M	171	969	0.376545
56	I	3658	3765	0.768797
56	V	413	3103	0.31296
56	C	821	3049	0.47959
56	A	740	4490	0.360638
56	G	491	3497	0.324568
56	P	1282	10153	0.301748
56	S	2779	13262	0.417644
56	T	486	3573	0.31765
56	N	995	7999	0.298601
56	Q	518
56	H	792	7993	0.253241
56	R	4778	18090	0.474777
56	K	3297	16840	0.40122
56	D	1357	0	1
56	E	1282	457	0.905668
57	*	9308	377	0.988304
57	W	113	569	0.404649
57	Y	760	7126	0.267405
57	F	3721	20105	0.387789
57	L	2320	17617	0.310681
57	M	207	2146	0.248191
57	I	517	4439	0.285002
57	V	2967	17346	0.369247
57	C	1351	6197	0.427304
57	A	1596	11720	0.317901
57	G	1864	10274	0.383071
57	P	18779	1427	0.978279
57	S	1928	12229	0.350472
57	T	1104	8518	0.307277
57	N	868	4134	0.418131
57	Q	1670	4916	0.537601
57	H	346	6243	0.159438
57	R	946	8880	0.267185
57	K	213	3907	0.157245
57	D	1629	9674	0.365606
57	E	3090	17622	0.375049
58	*	8711	796	0.973995
58	W	521	3658	0.32771
58	Y	796	7357	0.270231
58	F	2657	17598	0.340688
58	L	5086	35630	0.3282
58	M	383	3429	0.276552
58	I	1177	14508	0.217317
58	V	1907	16659	0.281495
58	C	1238	10760	0.282524
58	A	2335	17856	0.309177
58	G	3658	19701	0.388554
58	P	33760	60467	0.656456
58	S	3434	18239	0.391866
58	T	6921	48813	0.326716
58	N	1314	12791	0.260128
58	Q	174	2188	0.213942
58	H	2153	20269	0.266614
58	R	3579	31408	0.280573
58	K	1582	17853	0.232701
58	D	788	4418	0.37905
58	E	963	5503	0.374576
59	*	5424	569	0.97026
59	W	367	1481	0.458905
59	Y
59	F	1717	13077	0.310043
59	L	2212	12505	0.377101
59	M	81	240	0.53598
59	I	1550	18086	0.226791
59	V	1933	16904	0.281281
59	C	2103	13304	0.35107
59	A	1098	8054	0.318143
59	G	6168	18051	0.539054
59	P	9288	1914	0.943208
59	S	6075	31777	0.395512
59	T	3905	18334	0.421617
59	N	1766	4754	0.559736
59	Q	308	3186	0.248606
59	H	598	4230	0.326072
59	R	5551	22871	0.45375
59	K	2709	10628	0.465915
59	D	6468	414	0.981641
59	E	1135	1584	0.710341
60	*	7907	1389	0.951178
60	W	513	2461	0.416371
60	Y	624	3787	0.360587
60	F	800	4352	0.386175
60	L	761	4480	0.367633
60	M
60	I	2465	15894	0.346742
60	V	1280	7256	0.376458
60	C	1795	9176	0.401018
60	A	2325	10565	0.429604
60	G	2489	14610	0.368312
60	P	2974	4468	0.694942
60	S	3238	18251	0.377798
60	T	3936	11829	0.532447
60	N	1168	4895	0.449532
60	Q	1308	7508	0.373528
60	H	96	1149	0.222365
60	R	2658	16730	0.352226
60	K	5182	30670	0.36639
60	D	137	1873	0.200214
60	E	387	3450	0.27741
61	*	4875	528	0.969325
61	W	318	2051	0.346679
61	Y	234
61	F	815	7594	0.268634
61	L	2324	11182	0.41565
61	M	283	1957	0.331067
61	I	1122	5541	0.409338
61	V	571	7369	0.209608
61	C	499	3873	0.306014
61	A	1345	11466	0.286462
61	G	1341	8198	0.358906
61	P	4774	28655	0.363135
61	S	2180	15074	0.331084
61	T	1634	11946	0.318862
61	N	68	2766	0.0776087
61	Q	193	1956	0.252446
61	H	463	4854	0.246109
61	R	1171	7955	0.335016
61	K	854	14679	0.16605
61	D	400	1177	0.537703
61	E	841	3762	0.433458
62	*	10402	1710	0.954168
62	W	379
62	Y	676	7940	0.225637
62	F	838	6762	0.297821
62	L	2317	14180	0.358657
62	M	289	4472	0.181116
62	I	69	688	0.255532
62	V	621	4566	0.317626
62	C	890	8466	0.264593
62	A	392	8280	0.139437
62	G	506	3205	0.350789
62	P	1015	8319	0.294569
62	S	1799	20164	0.23392
62	T	1652	15864	0.262754
62	N	1438	10551	0.31808
62	Q	457	4046	0.278796
62	H	1264	7812	0.356401
62	R	3335	15893	0.417986
62	K	840	7745	0.270707
62	D	1330	7266	0.385169
62	E	592	3647	0.357141
63	*	6752	475	0.979859
63	W	181	4037	0.133033
63	Y	532	4701	0.279181
63	F	1212	6482	0.390218
63	L	854	3823	0.433275
63	M
63	I	1731	12590	0.319984
63	V	768	6723	0.281074
63	C	39
63	A	1053	5904	0.37904
63	G	2366	14809	0.353503
63	P	1467	6860	0.422595
63	S	1770	10615	0.363333
63	T	1288	8284	0.347312
63	N	289	2236	0.306686
63	Q	594	3347	0.377874
63	H	458	2163	0.420183
63	R	1937	16225	0.290068
63	K	1018	5314	0.396004
63	D	400	5883	0.188774
63	E	308	4867	0.178027
64	*	9683	134	0.995973
64	W	313	1667	0.391213
64	Y	814	7185	0.279402
64	F	1258	7626	0.360849
64	L	3527	28525	0.297345
64	M	173	925	0.390278
64	I	142	1594	0.23365
64	V	958	9706	0.252506
64	C	695	5901	0.287285
64	A	2491	19990	0.298974
64	G	2970	14836	0.406577
64	P	14010	626	0.987113
64	S	1931	13661	0.326041
64	T	1940	12942	0.339073
64	N	2758	15055	0.385363
64	Q	2508	11786	0.421391
64	H	1697	10735	0.351082
64	R	14375	860	0.98282
64	K	23065	2396	0.970542
64	D	13306	383	0.99166
64	E	5909	295	0.985623
65	*	2732	549	0.944541
65	W	1279	4159	0.512788
65	Y	430	6704	0.180005
65	F	3487	17147	0.410374
65	L	4330	15968	0.481344
65	M	413	2633	0.34931
65	I	455	1944	0.444765
65	V	2103	9469	0.431852
65	C	2019	9151	0.430233
65	A	1024	8047	0.303387
65	G	1685	10794	0.348222
65	P	5813	27833	0.416838
65	S	3003	16173	0.388559
65	T	1524	11492	0.312179
65	N	418	4952	0.224139
65	Q	186	2160	0.227627
65	H	929	3890	0.449746
65	R	4414	26964	0.35908
65	K	966	7449	0.307398
65	D	183	2697	0.18846
65	E
66	*	5452	127	0.99324
66	W	1822	7154	0.46571
66	Y	2024	14160	0.328498
66	F	1090	4373	0.460355
66	L	742	4493	0.361106
66	M	203	1271	0.353431
66	I	335	1792	0.39017
66	V	1818	11615	0.348827
66	C	1006	6680	0.340116
66	A	598	5735	0.263008
66	G	4151	13414	0.514349
66	P	12795	337	0.992363
66	S	2406	9946	0.452929
66	T	1284	8881	0.33102
66	N	10331	7160	0.831599
66	Q	2630	3831	0.701451
66	H	2364	11941	0.403895
66	R	10761	11311	0.76504
66	K	12168	366	0.991288
66	D	9663	569	0.983086
66	E	14682	611	0.987987
67	*	4389	484	0.968785
67	W	917	6678	0.31971
67	Y	512	3912	0.309359
67	F	895	5490	0.358128
67	L	5850	13907	0.590107
67	M	615	3912	0.349822
67	I	1797	15818	0.279958
67	V	1636	9823	0.363059
67	C	319	2539	0.300698
67	A	426	5447	0.211148
67	G	5095	22845	0.432879
67	P	3325	11922	0.488363
67	S	2816	18545	0.341971
67	T	2122	12078	0.375506
67	N	546	2533	0.424536
67	Q	829	4165	0.405189
67	H	778	3679	0.419869
67	R	5553	24473	0.437117
67	K	2162	15010	0.330191
67	D	1075	7519	0.32855
67	E	189	1551	0.294309
68	*	14109	1569	0.96853
68	W	1015	3850	0.474316
68	Y	890	8100	0.273281
68	F	2821	15416	0.3851
68	L	3843	28099	0.318837
68	M
68	I	3041	10151	0.506243
68	V	2722	11285	0.452209
68	C	2440	19936	0.295219
68	A	1483	9196	0.355639
68	G	388	1277	0.509773
68	P	3841	14587	0.474014
68	S	2972	17823	0.36334
68	T	1652	12564	0.310349
68	N	1913	11831	0.356247
68	Q	2469	12028	0.41264
68	H	385	2456	0.349171
68	R	333	2753	0.292775
68	K	3263	18747	0.373314
68	D	803	6532	0.296139
68	E	459	3129	0.334243
69	*	5897	437	0.978806
69	W	757	5790	0.309135
69	Y	291	2077	0.324099
69	F	688	5815	0.288219
69	L	1599	12797	0.299544
69	M	529	5093	0.262256
69	I	171	2212	0.209221
69	V	2053	17486	0.286644
69	C	626	5685	0.273711
69	A	1603	10102	0.351946
69	G	3472	24299	0.328419
69	P	4321	16070	0.479235
69	S	2271	9420	0.452084
69	T	1868	15830	0.28768
69	N	1296	5749	0.435515
69	Q	227	1501	0.341059
69	H	274
69	R	3016	19303	0.348425
69	K	2239	14662	0.343244
69	D	1457	6324	0.440875
69	E	1443	7626	0.393057
70	*	3086	1345	0.887039
70	W	0
70	Y	41
70	F	494	4387	0.27818
70	L	1876	7269	0.469011
70	M	457	4941	0.240438
70	I	1347	10767	0.299801
70	V	823	7095	0.284178
70	C	24
70	A	1555	12379	0.300658
70	G	1364	12371	0.27397
70	P	2035	15117	0.315406
70	S	2387	20917	0.280867
70	T	2470	17209	0.32941
70	N	403	3056	0.310975
70	Q	1831	5491	0.53298
70	H	691	5989	0.283091
70	R	1617	9438	0.369628
70	K
70	D	0	901	0
70	E	326	3056	0.267449
71	*	18121	975	0.984522
71	W	437	784	0.656082
71	Y	311	1454	0.422646
71	F	684	3697	0.387707
71	L	2496	11924	0.417388
71	M
71	I	897	3082	0.49902
71	V	752	2285	0.529709
71	C	646	4094	0.350665
71	A	415	2577	0.355318
71	G	4287	27735	0.345982
71	P	4192	16186	0.469884
71	S	3514	22056	0.352865
71	T	1383	12567	0.273595
71	N	949	2612	0.55426
71	Q	2252	7332	0.51248
71	H	476	5133	0.240915
71	R	12858	62326	0.413855
71	K	1347	11405	0.287858
71	D	1024	4637	0.430456
71	E	3531	11926	0.503305
72	*
72	W
72	Y
72	F
72	L	2031	13314	0.343006
72	M	312
72	I	58	1245	0.137515
72	V	1003	9179	0.272185
72	C
72	A	1900	13263	0.328988
72	G	2566	17611	0.332741
72	P	3296	22646	0.332497
72	S	340	2160	0.350109
72	T	602	4422	0.317837
72	N	902	6174	0.333338
72	Q	1270	5714	0.432038
72	H	1274	6506	0.401263
72	R	1422	8028	0.377421
72	K	2342	15982	0.334011
72	D	1035	8707	0.289181
72	E	2395	11512	0.415895
73	*	6828	636	0.973505
73	W	2393	8164	0.500793
73	Y	844	4295	0.402107
73	F	815	3299	0.458142
73	L	6764	21631	0.516955
73	M	1213	3579	0.537025
73	I	2476	8130	0.510359
73	V	3154	19500	0.356318
73	C	634	2627	0.452348
73	A	1523	7589	0.407175
73	G	2523	14859	0.367537
73	P	7482	20864	0.55103
73	S	3948	26278	0.339581
73	T	1093	8376	0.308726
73	N	16	2558	0.0209584
73	Q	1966	12050	0.358311
73	H	513	4247	0.292488
73	R	4339	16941	0.467114
73	K	5391	15841	0.538049
73	D	349	1833	0.394538
73	E	1254	5559	0.435678
74	*	6481	122	0.99453
74	W	1605	10676	0.339726
74	Y	3846	10448	0.55749
74	F	4388	17580	0.460699
74	L	4491	25943	0.372042
74	M	0	287	0
74	I	582	4717	0.296901
74	V	1264	10433	0.293109
74	C	543	5619	0.248535
74	A	2208	15174	0.332447
74	G	3025	18747	0.355772
74	P	5310	24089	0.430012
74	S	2550	15725	0.356911
74	T
74	N	2564	14012	0.385093
74	Q	445	5068	0.231072
74	H	1977	10749	0.386305
74	R	1391	12147	0.281568
74	K	1942	13922	0.323137
74	D	1566	10168	0.345165
74	E	1579	7699	0.412428
75	*	28729	1476	0.98521
75	W	3850	9761	0.574452
75	Y	1014	4211	0.451791
75	F	1570	9647	0.357734
75	L	3581	21371	0.364466
75	M	202	1176	0.370226
75	I	469	3277	0.328777
75	V	1531	8344	0.385738
75	C	559	4356	0.30517
75	A	1229	11212	0.272808
75	G	2094	12378	0.36668
75	P	5851	24784	0.446895
75	S	2982	15115	0.403059
75	T	1188	6462	0.386201
75	N	7747	855	0.96876
75	Q	13611	1317	0.972505
75	H	5928	681	0.967524
75	R	24491	1601	0.981257
75	K	9507	455	0.986209
75	D	7707	1176	0.957318
75	E	8667	852	0.972079
76	*	24019	1801	0.978561
76	W	885	9725	0.237487
76	Y	696	3763	0.387636
76	F	2762	17407	0.351932
76	L	2014	6958	0.497648
76	M	31	436	0.195715
76	I	1674	18860	0.232997
76	V	1410	9048	0.347829
76	C	2803	12513	0.433959
76	A	3015	18472	0.358404
76	G	3540	19147	0.387541
76	P	15434	4188	0.92654
76	S	3298	20867	0.351035
76	T	5550	31693	0.374739
76	N	1467	16347	0.234969
76	Q	649	5702	0.280339
76	H	1121	8073	0.322142
76	R	1540	14091	0.272219
76	K	4071	37991	0.268332
76	D	936	11978	0.211009
76	E	630	9521	0.184647
77	*	8336	1595	0.947053
77	W	2514	7583	0.53154
77	Y	455	3196	0.327614
77	F	357	2307	0.34624
77	L	1379	10871	0.30272
77	M	83	1271	0.18267
77	I	601	4734	0.302891
77	V	750	7092	0.265751
77	C	217	1267	0.36955
77	A	2340	18495	0.302169
77	G	4880	23516	0.415281
77	P	59199	1892	0.990748
77	S	3829	21569	0.377942
77	T	2142	14528	0.335374
77	N	670	4899	0.318831
77	Q	3692	28180	0.30958
77	H	1849	9059	0.411261
77	R	4497	27421	0.359499
77	K	3273	9093	0.551952
77	D	879	3648	0.451951
77	E	1133	6857	0.361227
78	*	18799	773	0.988128
78	W	225	2850	0.212719
78	Y	462	6377	0.198686
78	F	1094	5441	0.407632
78	L	5215	29408	0.377689
78	M	321	4764	0.187393
78	I	3063	20330	0.340214
78	V	1256	6698	0.390903
78	C	611	3748	0.358123
78	A	1081	7811	0.321413
78	G	1134	7696	0.335238
78	P	10104	26597	0.565249
78	S	3273	30453	0.268918
78	T	4206	20977	0.406958
78	N	4212	13116	0.523599
78	Q	861	5242	0.359853
78	H	2239	12082	0.388095
78	R	3174	17516	0.382781
78	K	3299	19268	0.369476
78	D	5178	257	0.985705
78	E	2027	0	1
79	*	15826	223	0.9959
79	W	449	5779	0.210053
79	Y	1283	10705	0.290873
79	F	1276	10469	0.294354
79	L	1685	7634	0.430335
79	M	1584	8963	0.376885
79	I	1891	11857	0.353097
79	V	1773	14186	0.299596
79	C	1365	10615	0.305604
79	A	2016	16201	0.298679
79	G	4407	40103	0.273309
79	P	556	3625	0.344234
79	S	1623	15523	0.263533
79	T	2616	18646	0.3244
79	N	1227	9964	0.296495
79	Q	279	1283	0.426686
79	H	563	3452	0.358227
79	R	3222	23360	0.320677
79	K	789	4588	0.3705
79	D	706	5037	0.324188
79	E	1331	8101	0.359923
80	*	10717	201	0.99455
80	W	128
80	Y	238	2671	0.233692
80	F	494	6400	0.208968
80	L	2566	13396	0.395979
80	M	273	3114	0.230794
80	I	640	6253	0.259419
80	V	794	7644	0.262264
80	C	339	7154	0.139546
80	A	676	11315	0.16976
80	G	1649	12459	0.311758
80	P	1017	8131	0.299755
80	S	942	7111	0.311947
80	T	559	4737	0.287686
80	N	2722	15201	0.37998
80	Q	563	3531	0.353041
80	H	25	1228	0.0651371
80	R	1398	10903	0.304993
80	K	2862	15110	0.393297
80	D	479	7642	0.176629
80	E	1753	8420	0.416072
81	*	10346	441	0.987699
81	W	1176	6468	0.383578
81	Y	1166	5975	0.400437
81	F	1344	7041	0.395144
81	L	1922	15352	0.299953
81	M	827	7477	0.274597
81	I	869	9211	0.244078
81	V	1375	11255	0.294839
81	C	458	3769	0.29373
81	A	1044	8735	0.290302
81	G	549	13061	0.125766
81	P	1417	7499	0.392726
81	S	2103	22798	0.239951
81	T	899	6380	0.325353
81	N	552	7484	0.201553
81	Q	800	6123	0.308992
81	H	194	2611	0.202738
81	R	2556	23944	0.267584
81	K	3213	15496	0.415077
81	D	610	4903	0.29864
81	E	336	3560	0.244153
82	*	16813	2422	0.959609
82	W	160	1180	0.316969
82	Y	1068	10277	0.262356
82	F	716	8310	0.22773
82	L	2604	13310	0.401046
82	M	17	680	0.0788178
82	I	637	5065	0.300908
82	V	96	1473	0.182374
82	C	1687	11183	0.340496
82	A	773	6028	0.305015
82	G	785	10257	0.207564
82	P	6080	34337	0.377339
82	S	2500	21869	0.28122
82	T	2411	22416	0.269065
82	N	749	9160	0.218658
82	Q	657	9490	0.191553
82	H	30	577	0.151063
82	R	1409	16544	0.225695
82	K	1444	14017	0.260669
82	D	459	2161	0.42094
82	E	455	4470	0.258365
83	*	4857	58	0.996523
83	W	2782	10370	0.478666
83	Y	3374	6606	0.636101
83	F	11333	25686	0.601599
83	L	4361	10809	0.579978
83	M	170	307	0.654598
83	I	3479	14422	0.452234
83	V	2963	12126	0.455421
83	C	1777	10631	0.363897
83	A	455	3891	0.285822
83	G	2157	14639	0.335233
83	P	3864	22150	0.373841
83	S	2795	20000	0.323542
83	T	1116	6773	0.360583
83	N
83	Q	1431	12800	0.276736
83	H	2150	5510	0.571816
83	R	4637	20803	0.432743
83	K	2663	9124	0.499726
83	D	2507	7942	0.519311
83	E	3212	8031	0.577848
84	*	19926	1459	0.979054
84	W	156	1943	0.215553
84	Y	607	5333	0.280339
84	F	717	4752	0.340541
84	L	2529	11754	0.424089
84	M	313	1512	0.414686
84	I	916	4073	0.434931
84	V	1652	11367	0.332174
84	C	2656	12955	0.41234
84	A	1771	14970	0.2882
84	G	7457	14966	0.630353
84	P	20794	1857	0.97457
84	S	3081	27567	0.276677
84	T	518	6688	0.209534
84	N	1472	3300	0.604215
84	Q	451	5431	0.22131
84	H	1395	10887	0.304848
84	R	2243	25037	0.23466
84	K	824	12642	0.182388
84	D	15228	1018	0.980841
84	E	5588	13679	0.583005
85	*	14117	806	0.983592
85	W	3954	159	0.988387
85	Y	8466	757	0.974539
85	F	1617	5733	0.491174
85	L	3012	17643	0.368798
85	M	492	3668	0.31463
85	I	161	1725	0.242097
85	V	2671	17643	0.341296
85	C	869	3460	0.462242
85	A	8785	30670	0.49503
85	G	19204	1459	0.978284
85	P	41376	3204	0.977875
85	S	17730	1042	0.983118
85	T	4686	9186	0.635818
85	N	10274	339	0.990451
85	Q	6330	336	0.984727
85	H	5196	178	0.99009
85	R	36409	1173	0.990674
85	K	21956	1458	0.980966
85	D	8535	28	0.999042
85	E	9933	170	0.995024
86	*	13272	536	0.988337
86	W	2389
86	Y	9286	1632	0.951157
86	F	27277	2027	0.978748
86	L	24643	1972	0.977153
86	M	2315	92	0.988522
86	I	26909	971	0.989567
86	V	13718	385	0.991866
86	C	8989	280	0.990981
86	A	2047	7068	0.497789
86	G	846	6358	0.312901
86	P	12321	595	0.986086
86	S	6629	20979	0.519563
86	T	13630	393	0.991646
86	N	12284	1085	0.974841
86	Q	10272	742	0.97933
86	H	9062	774	0.975651
86	R	13433	534	0.988518
86	K	15759	1260	0.977172
86	D	16296	1358	0.97623
86	E	4430	849	0.946972
87	*	5352	388	0.979257
87	W	913	3847	0.448198
87	Y	1318	6873	0.396248
87	F	1868	6442	0.498097
87	L	2419	22664	0.267555
87	M	288	2797	0.260575
87	I	977	5624	0.372863
87	V	2520	11460	0.429414
87	C	651	6245	0.262955
87	A	1500	11289	0.312597
87	G	2613	18049	0.331318
87	P	8719	30940	0.490955
87	S	2034	12077	0.365647
87	T	2774	11119	0.460581
87	N	1145	12760	0.234953
87	Q	1048	9027	0.284352
87	H	2010	11835	0.367591
87	R	2831	11299	0.461644
87	K	808	9253	0.230094
87	D	646	2849	0.436946
87	E	9087	27562	0.530155
88	*	13954	318	0.993385
88	W	1075	4160	0.46933
88	Y	343	4938	0.192068
88	F	2446	17195	0.327436
88	L	3052	22466	0.317378
88	M	500	3536	0.326121
88	I	557	5914	0.243764
88	V	1253	9581	0.309196
88	C	639	6692	0.246308
88	A	1820	10687	0.368227
88	G	2292	15343	0.338301
88	P	3962	22570	0.375308
88	S	5302	34947	0.341776
88	T	2300	20169	0.280723
88	N	74	568	0.308382
88	Q	748	5642	0.312119
88	H	334	3836	0.22958
88	R	2247	17091	0.310326
88	K	1491	14039	0.266582
88	D	113	1395	0.217057
88	E	839	10055	0.222137
89	*	8842	1008	0.967764
89	W	746	5063	0.335229
89	Y	163	3115	0.151887
89	F	77	1690	0.134899
89	L	513	3129	0.359431
89	M
89	I	37
89	V	270	3372	0.215096
89	C	2619	13138	0.405559
89	A	5718	25091	0.438185
89	G	7531	25014	0.507487
89	P	7192	19217	0.561569
89	S	6411	29697	0.424905
89	T	1788	9094	0.402236
89	N	1619	5655	0.494907
89	Q	94
89	H	1535	5906	0.470764
89	R	12025	20797	0.664305
89	K	2443	10028	0.454676
89	D	1695	3645	0.614125
89	E	804	6842	0.286821
90	*	9528	812	0.975704
90	W	177	3936	0.133379
90	Y	1248	8270	0.340575
90	F	1358	8872	0.343773
90	L	1027	6247	0.360061
90	M	235	1251	0.391323
90	I	2218	15435	0.329671
90	V	587	4498	0.308743
90	C	1354	6884	0.402327
90	A	975	10352	0.243767
90	G	6469	22788	0.492787
90	P	20379	1465	0.979427
90	S	4717	21196	0.432348
90	T	2600	13491	0.397438
90	N	6272	21344	0.501421
90	Q	690	5641	0.295095
90	H	4896	21798	0.434617
90	R	11477	35068	0.528324
90	K	12908	26626	0.623943
90	D	5966	1262	0.941791
90	E	8327	18880	0.60151
91	*	9036	177	0.994309
91	W	645	7359	0.230752
91	Y	563	4284	0.310239
91	F	927	10103	0.238981
91	L	3555	30333	0.28628
91	M	479	1242	0.568953
91	I	593	2898	0.411874
91	V	508	3901	0.308286
91	C	481	7536	0.179282
91	A	497	4061	0.295205
91	G	331	5173	0.179649
91	P	2257	18483	0.294744
91	S	2402	12360	0.399439
91	T	1374	8471	0.356965
91	N	1138	15860	0.197156
91	Q	877	7431	0.287707
91	H	37	2298	0.0522269
91	R	1474	13712	0.268955
91	K	341	3828	0.233643
91	D	305	2686	0.279864
91	E	115	3244	0.108199
92	*	12670	3190	0.931475
92	W	600	3795	0.351113
92	Y	1306	8796	0.336938
92	F	4344	25553	0.367816
92	L	1350	14277	0.244496
92	M	835	4043	0.414122
92	I	2446	14519	0.365715
92	V	2147	11328	0.393447
92	C	706	3982	0.377643
92	A	4480	13092	0.539413
92	G	3253	24437	0.312994
92	P	3825	17675	0.425501
92	S	2107	17646	0.290103
92	T	1967	16179	0.293832
92	N	1311	11173	0.286519
92	Q	793	4067	0.400237
92	H	1050	8182	0.305172
92	R	3767	20663	0.384213
92	K	2285	16291	0.324342
92	D	198	3140	0.177504
92	E	1017	5776	0.376016
93	*	19999	1207	0.982671
93	W	348	3932	0.232483
93	Y	235	2562	0.238922
93	F	514	847	0.674999
93	L	2184	10144	0.424247
93	M	283	1118	0.464189
93	I	319	3678	0.228893
93	V	1593	13727	0.284269
93	C	1100	7393	0.337409
93	A	766	8423	0.237365
93	G	3368	14785	0.438086
93	P	4109	20723	0.40427
93	S	1370	14532	0.243943
93	T	1508	20028	0.204893
93	N	1052	11039	0.245941
93	Q	2085	7623	0.483496
93	H	1819	10870	0.364159
93	R	7478	25772	0.498259
93	K	3389	18594	0.384156
93	D	574	5182	0.274889
93	E	1489	13202	0.278502
94	*	30616	2013	0.981151
94	W
94	Y	469	5709	0.219456
94	F	995	8262	0.29187
94	L	2690	20319	0.311813
94	M	252	1736	0.331912
94	I	2006	14867	0.315908
94	V	2592	15828	0.359165
94	C	1247	7965	0.348882
94	A	1088	4073	0.477595
94	G	471	3423	0.320156
94	P	2238	20737	0.269733
94	S	2504	15855	0.350866
94	T	2308	15276	0.340843
94	N	341	4266	0.214807
94	Q	2108	16701	0.301668
94	H	409	3823	0.268015
94	R	2928	15748	0.388877
94	K	3754	27119	0.321464
94	D	118	853	0.321319
94	E	690	3472	0.404817
95	*	10345	1077	0.970479
95	W	0	243	0
95	Y	549	2601	0.419411
95	F	252	1855	0.317377
95	L	3356	19865	0.366363
95	M	344	2114	0.357706
95	I	1411	6839	0.413872
95	V	2217	10323	0.423637
95	C	97	357	0.481842
95	A	1885	9088	0.415162
95	G	2911	17271	0.365824
95	P	1736	15213	0.280859
95	S	628	8816	0.19601
95	T	983	5067	0.399024
95	N	890	10141	0.230985
95	Q	820	6940	0.287944
95	H	750	7236	0.261847
95	R	2932	18028	0.35758
95	K	1022	10217	0.255036
95	D	436	3436	0.302787
95	E	557	7979	0.192843
96	*	12594	1985	0.955974
96	W	340	1362	0.46073
96	Y	366	4067	0.235472
[truncated: 81 more rows]
